# Supplementary material for: Limiting Resources Define the Global Pattern of Soil Microbial Carbon Use Efficiency
Source: Adv Sci (Weinh). 2024 Jul 18;11(35):2308176. doi: 10.1002/advs.202308176 (PMC11425281; doi:10.1002/advs.202308176)
Supplement: Supplementary file 2 — Supporting Information [file ADVS-11-2308176-s002.csv]

Climatic_zone	Vegetation_type	Sample_size	MAP	Soil_MAT	LAI	Mean_pH	CUEst
Arid	Grasslands	3	356	9.374999762	0.603	8.77	0.348
Arid	Grasslands	3	356	9.374999762	0.603	8.853	0.395
Arid	Grasslands	3	356	9.374999762	0.603	8.907	0.362
Arid	Grasslands	3	356	9.374999762	0.603	8.847	0.304
Arid	Grasslands	3	356	9.374999762	0.603	8.59	0.282
Cold	Grasslands	27	491	11.5250001	1.362	8.333	0.524
Cold	Grasslands	27	491	11.5250001	1.362	8.389	0.472
Cold	Grasslands	27	491	11.5250001	1.362	8.321	0.425
Cold	Grasslands	27	491	11.5250001	1.362	8.36	0.373
Cold	Grasslands	27	491	11.5250001	1.362	8.453	0.419
Cold	Grasslands	27	491	11.5250001	1.362	8.271	0.418
Arid	Grasslands	3	428	10.47999992	0.933	8.677	0.376
Arid	Grasslands	3	431	11.05000003	0.874	8.86	0.469
Cold	Grasslands	3	424	9.549999952	0.733	8.803	0.381
Arid	Grasslands	3	408	9.660000038	0.736	8.503	0.299
Cold	Grasslands	3	484	10.82499981	0.959	8.593	0.267
Cold	Grasslands	3	552	11.5250001	1.311	8.621	0.366
Cold	Grasslands	3	516	10.6500001	1.363	8.61	0.374
Cold	Grasslands	3	485	11.1	1.094	8.66	0.364
Cold	Grasslands	3	534	11.74999976	1.41	8.347	0.289
Cold	Grasslands	3	529	10.96000004	1.41	8.34	0.353
Cold	Grasslands	3	517	11.78000011	1.379	8.55	0.369
Cold	Grasslands	3	615	14.39999986	1.107	8.412	0.336
Arid	Grasslands	3	628	16.11666711	1.589	8.13	0.321
Cold	Grasslands	3	560	11.57499981	1.727	8.353	0.409
Cold	Grasslands	3	603	14.97500014	1.446	8.553	0.456
Cold	Mixed forest	3	644	14.07500005	2.548	8.313	0.295
Cold	Mixed forest	3	789	13.32500005	3.146	6.353	0.517
Cold	Mixed forest	3	791	13.2249999	3.146	6.837	0.522
Cold	Mixed forest	3	955	10.87499976	3.925	6.127	0.527
Temperate	Mixed forest	3	1004	14.79999995	3.68	6.503	0.514
Cold	Mixed forest	18	514	8.660000038	2.924	8.113	0.244
Cold	Mixed forest	18	514	8.740000153	2.924	8.083	0.345
Cold	Mixed forest	18	514	9.875	2.924	8.254	0.413
Cold	Mixed forest	18	514	9.325000048	2.924	8.297	0.239
Cold	Mixed forest	18	514	9.600000143	2.924	8.209	0.241
Cold	Mixed forest	18	514	9.280000114	2.924	8.059	0.269
Cold	Mixed forest	15	703	12.27499986	3.943	8.081	0.203
Cold	Mixed forest	12	703	12.27499986	3.943	8.184	0.185
Cold	Mixed forest	9	703	12.27499986	3.943	8.086	0.216
Cold	Mixed forest	9	703	12.27499986	3.943	8.107	0.188
Cold	Mixed forest	9	703	12.27499986	3.943	8.103	0.174
Cold	Mixed forest	9	703	12.27499986	3.943	7.958	0.165
Cold	Mixed forest	18	703	12.27499986	3.943	8.104	0.224
Cold	Grasslands	6	491	11.30000019	1.362	8.63	0.421
Cold	Grasslands	6	491	11.30000019	1.362	8.61	0.395
Cold	Grasslands	6	491	11.30000019	1.362	8.57	0.36
Cold	Grasslands	6	491	11.30000019	1.362	8.55	0.37
Cold	Grasslands	6	491	11.30000019	1.362	8.51	0.384
Cold	Grasslands	6	491	11.30000019	1.362	8.58	0.41
Temperate	Woody savannas	3	1186	12.14999986	2.776	4.14	0.226
Temperate	Woody savannas	3	1186	12.14999986	2.776	4.11	0.152
Tropical	Evergreen Broadleaf forest	5	2431	24.125	5.692	4.6	0.366
Tropical	Evergreen Broadleaf forest	5	2431	23.75	5.692	3.8	0.218
Tropical	Evergreen Broadleaf forest	5	3094	19.95000029	5.451	3.8	0.191
Tropical	Grasslands	5	1654	17.5	1.457	4	0.267
Tropical	Grasslands	5	1654	16.45000005	1.457	3.9	0.145
Tropical	Grasslands	5	1654	15.86000004	1.457	3.9	0.225
Tropical	Grasslands	5	1654	15.5	1.457	4	0.081
Temperate	Grasslands	5	1654	13.2249999	1.457	3.9	0.175
Temperate	Grasslands	5	553	11.02499986	1.457	3.9	0.147
Temperate	Grasslands	5	566	9.949999809	1.457	3.8	0.141
Arid	Grasslands	5	553	9.674999952	1.457	4.1	0.361
Temperate	Grasslands	5	566	9.174999833	1.457	4.1	0.176
Temperate	Grasslands	5	566	7.499999881	1.457	4	0.15
Cold	Grasslands	5	333	9.300000191	1.134	8.47	0.425
Cold	Grasslands	5	431	-0.425000004	0.864	8.448	0.521
Cold	Grasslands	5	431	-0.425000004	0.864	8.694	0.588
Cold	Grasslands	5	431	-0.425000004	0.864	8.702	0.59
Cold	Grasslands	5	431	-0.425000004	0.864	8.818	0.589
Cold	Grasslands	3	485	10.89999986	1.094	8.33	0.371
Cold	Grasslands	3	485	10.65999985	1.094	8.27	0.364
Cold	Grasslands	3	485	10.89999986	1.094	8.17	0.356
Cold	Grasslands	3	485	10.89999986	1.094	7.99	0.352
Cold	Grasslands	3	485	11.14999986	1.094	8.3	0.354
Cold	Grasslands	3	485	10.79999981	1.094	8.25	0.36
Cold	Grasslands	3	485	10.89999986	1.094	8.1	0.373
Cold	Grasslands	3	485	11.03999996	1.094	7.72	0.379
Temperate	Mixed forest	3	1288	11.92499995	3.312	6.567	0.412
Temperate	Woody savannas	9	1513	18.85000038	2.545	7.237	0.388
Temperate	Woody savannas	9	1276	16.22500014	2.792	6.15	0.449
Temperate	Woody savannas	3	1563	20.6500001	2.349	6.117	0.394
Temperate	Woody savannas	9	1441	20.37499952	3.259	7.042	0.345
Temperate	Woody savannas	9	1487	17.14999962	2.267	7.112	0.389
Temperate	Woody savannas	9	1434	22.10000038	2.175	7.353	0.386
Temperate	Woody savannas	29	1368	15.72499967	2.632	5.917	0.353
Temperate	Woody savannas	29	1385	19.0999999	2.896	6.63	0.29
Arid	Grasslands	3	139	12.9	0.767	8.537	0.488
Arid	Grasslands	3	146	12.77999992	0.254	8.753	0.417
Arid	Grasslands	3	135	12.71999989	0.522	8.177	0.463
Arid	Grasslands	3	296	5.4	0.767	7.993	0.572
Arid	Grasslands	3	232	12.41999989	1.431	7.743	0.466
Arid	Grasslands	3	305	4.516666651	0.729	8.247	0.436
Arid	Grasslands	3	342	3.600000095	0.729	8.027	0.532
Arid	Grasslands	3	326	2.939999986	0.767	5.957	0.467
Arid	Grasslands	3	158	12.11999989	0.752	5.01	0.43
Arid	Grasslands	3	267	1.875	1.08	7.717	0.533
Cold	Grasslands	3	309	-0.250000007	1.762	7.63	0.474
Cold	Grasslands	3	355	3.180000019	2.274	7.08	0.361
Cold	Grasslands	3	309	4.016666651	1.041	7.45	0.384
Cold	Grasslands	3	347	3.480000019	1.804	6.73	0.414
Cold	Grasslands	3	428	3.333333333	1.78	6.15	0.421
Arid	Grasslands	3	237	4.5	0.873	7.96	0.5
Arid	Grasslands	3	322	4.76666673	1.456	8.153	0.418
Cold	Grasslands	3	409	4.875000119	1.102	7.033	0.423
Cold	Grasslands	3	392	4.199999809	1.29	7.39	0.339
Arid	Grasslands	3	330	5.340000153	0.95	7.79	0.39
Arid	Grasslands	3	354	8.540000153	0.71	8.7	0.361
Arid	Grasslands	3	367	7.725000024	0.7	8.2	0.342
Arid	Grasslands	3	209	3.679999971	0.64	8.41	0.543
Arid	Grasslands	3	215	5.28333346	0.601	7.713	0.517
Arid	Grasslands	3	225	6.800000095	0.49	8.29	0.516
Arid	Grasslands	3	222	5.880000114	0.776	7.98	0.445
Arid	Grasslands	3	262	6.659999847	0.707	7.763	0.484
Arid	Grasslands	3	300	9.650000095	0.386	8.867	0.493
Cold	Mixed forest	6	1173	8.825000048	4.779	4.822	0.272
Cold	Mixed forest	6	1242	7.049999952	4.533	4.927	0.399
Cold	Mixed forest	6	869	5.537500024	3.41	4.398	0.448
Arid	Open shrublands	9	279	22.07500029	0.993	8.633	0.338
Arid	Open shrublands	9	264	24.20000029	0.993	8.633	0.397
Tropical	Evergreen Broadleaf forest	3	737	8.039999962	2.741	5.067	0.277
Tropical	Evergreen Broadleaf forest	3	988	17.69999981	3.035	5.211	0.192
Cold	Mixed forest	4	1201	6.674999952	4.26	6.905	0.361
Temperate	Mixed forest	4	988	15.92500019	1.993	8.3	0.439
Temperate	Mixed forest	4	988	15.92500019	1.993	8.2	0.343
Temperate	Mixed forest	4	988	15.92500019	1.993	8.27	0.446
Cold	Grasslands	4	374	3.24000001	1.913	6.53	0.498
Temperate	Evergreen Broadleaf forest	3	836	14.92499995	1.756	4.85	0.227
Temperate	Evergreen Broadleaf forest	3	836	14.92499995	1.756	5.18	0.211
Temperate	Mixed forest	6	1521	18.50000048	3.16	4.8	0.294
Temperate	Mixed forest	6	1521	18.50000048	3.16	4.72	0.268
Temperate	Mixed forest	6	1521	18.50000048	3.16	4.77	0.242
Temperate	Mixed forest	3	1803	23.05000019	2.629	4.62	0.377
Temperate	Woody savannas	3	1810	20.10000038	2.183	5.47	0.464
Temperate	Mixed forest	3	1287	17.67499971	3.456	5.01	0.426
Temperate	Mixed forest	3	1422	16.05000043	3.068	5.3	0.407
Temperate	Mixed forest	3	1279	15.90000033	1.982	4.66	0.334
Temperate	Mixed forest	3	1052	14	3.52	5.94	0.396
Temperate	Mixed forest	3	858	15.04999995	3.11	5.63	0.412
Temperate	Mixed forest	3	1359	17.94999981	3.593	4.31	0.348
Temperate	Mixed forest	3	1359	17.94999981	3.593	3.89	0.313
Temperate	Mixed forest	3	1359	17.94999981	3.593	4.09	0.337
Temperate	Mixed forest	3	1359	17.94999981	3.593	4.04	0.288
Temperate	Mixed forest	3	1359	17.94999981	3.593	4.17	0.334
Cold	Grasslands	6	746	1.525000006	1.32	9.01	0.379
Cold	Grasslands	6	746	1.525000006	1.32	8.39	0.29
Cold	Grasslands	6	746	1.525000006	1.32	8.83	0.327
Cold	Grasslands	6	746	1.525000006	1.32	8.66	0.252
Cold	Grasslands	6	746	1.525000006	1.32	8.98	0.19
Cold	Grasslands	6	746	1.525000006	1.32	6.96	0.297
Cold	Grasslands	6	746	1.525000006	1.32	6.35	0.279
Cold	Grasslands	6	746	1.525000006	1.32	6.14	0.336
Cold	Grasslands	3	658	3	3.226	7.94	0.193
Cold	Grasslands	3	665	3.099999905	3.336	6.24	0.275
Cold	Grasslands	3	683	3.199999988	3.276	6.97	0.122
Cold	Mixed forest	20	550	5.524999976	3.263	6.88	0.185
Cold	Grasslands	3	491	11.45000005	1.362	8.79	0.313
Temperate	Grasslands	4	918	24.46666654	1.094	7.54	0.485
Temperate	Grasslands	4	918	26.73333359	0.864	7.72	0.567
Temperate	Grasslands	4	918	17.40000025	0.474	7.82	0.571
Cold	Grasslands	15	434	8.149999976	0.799	7.73	0.291
Cold	Grasslands	15	434	8.149999976	0.799	7.21	0.31
Cold	Grasslands	15	434	8.149999976	0.799	7.02	0.37
Cold	Grasslands	15	434	8.149999976	0.799	6.54	0.364
Cold	Grasslands	15	434	8.149999976	0.799	6.17	0.344
Cold	Grasslands	15	434	8.149999976	0.799	6.03	0.324
Cold	Grasslands	6	483	0.600000016	2.983	7.137	0.522
Cold	Grasslands	3	485	11.3499999	1.094	8.51	0.464
Cold	Grasslands	3	485	10.94999981	1.094	8.27	0.477
Cold	Grasslands	3	485	11.2249999	1.094	8.19	0.438
Cold	Grasslands	3	485	10.62499976	1.094	8.07	0.414
Temperate	Mixed forest	3	1701	15.67500019	3.669	4.5	0.264
Temperate	Mixed forest	3	1701	15.67500019	3.669	4.8	0.244
Temperate	Evergreen Broadleaf forest	10	2539	4.625	1.153	5.1	0.383
Temperate	Evergreen Broadleaf forest	10	2539	5.066666603	1.153	5.2	0.363
Temperate	Evergreen Broadleaf forest	10	2539	4.625	1.153	4.6	0.202
Temperate	Evergreen Broadleaf forest	5	2539	4.974999905	1.153	5.1	0.292
Cold	Mixed forest	4	559	8.325000167	1.957	6.02	0.116
Cold	Mixed forest	4	559	8.325000167	1.957	6.1	0.119
Cold	Grasslands	15	769	2.719999957	1.592	5.63	0.236
Cold	Grasslands	15	769	2.719999957	1.592	5.7	0.218
Cold	Grasslands	15	769	2.719999957	1.592	4.78	0.23
Cold	Grasslands	15	769	2.719999957	1.592	4.86	0.33
Arid	Mixed forest	3	530	14.125	1.319	8.21	0.485
Arid	Mixed forest	3	530	14.125	1.319	8.25	0.361
Arid	Mixed forest	3	530	14.125	1.319	8.28	0.357
Arid	Grasslands	3	530	14.125	1.319	8.36	0.352
Arid	Grasslands	3	530	14.125	1.319	8.09	0.336
Cold	Mixed forest	3	846	5.475000024	3.268	5.4	0.309
Cold	Mixed forest	3	846	5.475000024	3.268	6.1	0.278
Cold	Mixed forest	3	846	5.475000024	3.268	6.1	0.294
Cold	Mixed forest	3	846	5.475000024	3.268	6.1	0.3
Cold	Mixed forest	3	846	5.475000024	3.268	5.8	0.281
Cold	Mixed forest	3	846	5.475000024	3.268	6.1	0.284
Cold	Mixed forest	3	846	5.475000024	3.268	6.1	0.336
Cold	Mixed forest	3	846	5.475000024	3.268	6.1	0.285
Cold	Grasslands	5	607	5.225000024	2.842	4.67	0.256
Cold	Grasslands	5	586	7.425000072	2.79	5.63	0.292
Cold	Grasslands	5	605	10.7750001	2.477	5.4	0.316
Temperate	Evergreen Broadleaf forest	3	1868	23.82499981	2.184	4.268	0.364
Temperate	Evergreen Broadleaf forest	3	1868	23.82499981	2.741	3.969	0.319
Cold	Mixed forest	3	467	0.699999998	3.794	6.673	0.44
Cold	Mixed forest	3	628	3.080000019	3.795	5.59	0.297
Cold	Mixed forest	3	714	3.619999981	4.25	5.263	0.393
Cold	Grasslands	3	449	3.899999976	3.764	6.183	0.413
Cold	Mixed forest	3	497	11.83999996	3.2	6.41	0.421
Cold	Mixed forest	3	729	5.274999976	3.755	6.1	0.373
Temperate	Mixed forest	3	1434	16.8499999	3.04	4.46	0.384
Temperate	Mixed forest	3	1757	15.49999976	3.767	4.93	0.403
Tropical	Evergreen Broadleaf forest	3	1186	25.0999999	4.083	4.877	0.412
Temperate	Woody savannas	5	1329	20.77499962	2.929	4.58	0.177
Temperate	Woody savannas	5	1329	20.77499962	2.929	4.37	0.179
Temperate	Woody savannas	5	1329	20.77499962	2.929	4.5	0.142
Cold	Grasslands	3	485	10.89999986	1.094	8.17	0.497
Cold	Grasslands	3	485	10.89999986	1.094	7.93	0.487
Cold	Grasslands	3	530	10.96000004	0.874	8.1	0.495
Cold	Grasslands	5	409	2.25	2.292	6.66	0.431
Cold	Grasslands	5	409	2.25	2.292	6.9	0.409
Temperate	Open shrublands	3	979	14.5	3.719	4.92	0.163
Cold	Grasslands	4	513	12.17499995	1.473	8.65	0.326
Cold	Grasslands	3	392	4.599999905	1.454	6.13	0.416
Cold	Grasslands	3	392	4.599999905	1.454	6.55	0.458
Cold	Grasslands	3	392	4.599999905	1.454	6.58	0.506
Temperate	Mixed forest	3	841	21	2.82	7.115	0.25
Temperate	Mixed forest	3	841	21	2.82	6.635	0.205
Temperate	Mixed forest	3	841	21	2.82	5.75	0.196
Temperate	Mixed forest	3	841	21	2.82	4.915	0.206
Temperate	Mixed forest	3	841	21	2.82	5.065	0.181
Cold	Grasslands	3	806	1.875000024	1.046	7.1	0.182
Cold	Grasslands	3	806	1.875000024	1.046	7.3	0.242
Cold	Grasslands	3	806	1.875000024	1.046	6.1	0.269
Cold	Grasslands	3	806	1.875000024	1.046	4.7	0.207
Cold	Grasslands	3	806	1.875000024	1.046	5.4	0.299
Cold	Grasslands	3	777	2.600000024	2.269	7.13	0.233
Cold	Grasslands	3	777	2.600000024	2.269	5.97	0.278
Cold	Grasslands	3	777	2.600000024	2.269	5.4	0.202
Cold	Grasslands	3	777	2.600000024	2.269	5.13	0.121
Cold	Grasslands	3	777	2.600000024	2.269	4.73	0.083
Cold	Cropland/Natural vegetation mosaic	72	1218	4.649999976	4.292	3.94	0.402
Cold	Mixed forest	3	777	8.999999762	4.202	7.42	0.292
Cold	Mixed forest	3	777	8.999999762	4.202	7.34	0.28
Cold	Mixed forest	3	777	8.999999762	4.202	7.24	0.281
Cold	Mixed forest	3	777	8.999999762	4.202	7.2	0.277
Cold	Mixed forest	3	777	8.999999762	4.202	7.16	0.268
Cold	Mixed forest	3	628	3.974999905	3.795	5.5	0.405
Cold	Mixed forest	3	483	8.149999976	2.239	6.53	0.299
Cold	Mixed forest	3	483	7.825000048	2.239	6.53	0.227
Temperate	Mixed forest	3	1660	9.699999809	3.445	4.21	0.396
Temperate	Mixed forest	3	1747	19.12500048	3.598	4.62	0.327
Temperate	Evergreen Broadleaf forest	3	1542	17.82499981	3.405	4.36	0.283
Cold	Mixed forest	4	527	0.319999999	3.863	6.79	0.518
Cold	Mixed forest	4	644	2.916666667	3.818	6.17	0.366
Cold	Mixed forest	4	686	4.900000016	4.25	6.37	0.416
Cold	Mixed forest	4	482	5.119999981	2.239	6.87	0.331
Cold	Mixed forest	4	571	5.680000019	3.263	6.85	0.353
Cold	Mixed forest	4	1238	8.059999943	3.665	6.93	0.397
Cold	Mixed forest	4	1219	7.100000024	4.772	4.34	0.247
Cold	Grasslands	4	685	3.500000048	2.076	7.05	0.163
Cold	Grasslands	4	685	3.500000048	2.076	7.04	0.183
Cold	Grasslands	4	483	0.799999997	2.983	7.06	0.154
Cold	Grasslands	4	483	0.799999997	2.983	7.06	0.163
Arid	Savannas	3	599	26.57500029	0.919	7.3	0.198
Arid	Savannas	3	599	26.57500029	0.919	6.9	0.241
Arid	Savannas	3	599	26.57500029	0.919	7	0.213
Arid	Savannas	3	599	26.57500029	0.919	6.7	0.262
Arid	Cropland/Natural vegetation mosaic	8	1079	23.67500019	3.244	8	0.217
Arid	Cropland/Natural vegetation mosaic	8	1079	23.67500019	3.244	7.7	0.128
Arid	Cropland/Natural vegetation mosaic	8	1079	23.67500019	3.244	7.6	0.143
Arid	Cropland/Natural vegetation mosaic	8	1079	23.67500019	3.244	7.8	0.213
Tropical	Evergreen Broadleaf forest	3	2177	26.35000038	3.035	4.8	0.298
Tropical	Evergreen Broadleaf forest	3	2177	26.63333384	3.035	4.8	0.249
Tropical	Evergreen Broadleaf forest	3	2545	24.36666616	3.035	4.8	0.361
Tropical	Evergreen Broadleaf forest	3	2392	24.9000001	2.741	4.8	0.357
Tropical	Evergreen Broadleaf forest	3	2327	24.13333321	2.741	4.8	0.381
Tropical	Evergreen Broadleaf forest	3	2285	24.82500029	2.741	4.8	0.319
Tropical	Evergreen Broadleaf forest	3	2450	25.64999962	2.741	4.8	0.28
Tropical	Evergreen Broadleaf forest	3	2177	26.63333384	3.125	3.63	0.197
Tropical	Evergreen Broadleaf forest	3	2443	24.44999981	3.035	5.89	0.408
Tropical	Evergreen Broadleaf forest	8	2767	24.17499971	3.42	3.8	0.252
Tropical	Evergreen Broadleaf forest	3	2767	24.7750001	1.457	3.7	0.266
Tropical	Evergreen Broadleaf forest	8	2767	24.33333333	3.599	3.9	0.209
Tropical	Evergreen Broadleaf forest	3	2767	24.0250001	3.21	4	0.245
Tropical	Evergreen Broadleaf forest	8	2767	24.06666629	1.457	4	0.276
Tropical	Evergreen Broadleaf forest	10	3028	24.62500048	0.469	5.95	0.293
Tropical	Evergreen Broadleaf forest	10	3028	24.62500048	0.469	5.745	0.335
Tropical	Evergreen Broadleaf forest	10	3028	24.62500048	0.469	5.705	0.28
Tropical	Evergreen Broadleaf forest	10	3028	24.62500048	0.469	6.165	0.304
Cold	Mixed forest	11	693	5.433333397	4.528	4.33	0.279
Temperate	Evergreen Broadleaf forest	5	999	13.8499999	3.387	3.7	0.34
Temperate	Evergreen Broadleaf forest	6	999	13.36666679	3.387	4.4	0.288
Temperate	Evergreen Broadleaf forest	6	999	12.92499995	3.387	3.9	0.286
Tropical	Evergreen Broadleaf forest	8	3704	24.45000029	2.681	6.91	0.156
Tropical	Evergreen Broadleaf forest	8	3704	24.45000029	2.681	6.955	0.123
Tropical	Evergreen Broadleaf forest	8	3704	24.45000029	2.681	6.79	0.112
Tropical	Evergreen Broadleaf forest	8	3704	24.45000029	2.681	7.34	0.175
Tropical	Evergreen Broadleaf forest	10	3028	24.62500048	0.469	5.92	0.293
Tropical	Evergreen Broadleaf forest	10	3028	24.62500048	0.469	5.945	0.335
Tropical	Evergreen Broadleaf forest	10	3028	24.62500048	0.469	5.905	0.28
Tropical	Evergreen Broadleaf forest	10	3028	24.62500048	0.469	6.44	0.304
Arid	Open shrublands	6	240	15.63333321	0.919	7.5	0.372
Arid	Open shrublands	6	240	15.63333321	2.924	7.3	0.191
Arid	Open shrublands	6	240	15.63333321	3.263	7.9	0.147
Temperate	Woody savannas	3	1228	16.3499999	2.943	4.7	0.336
Temperate	Woody savannas	3	1228	16.3499999	2.943	4.2	0.364
Temperate	Woody savannas	3	1228	16.3499999	2.943	4.4	0.347
Temperate	Woody savannas	3	1228	16.3499999	2.943	3.6	0.476
Arid	Open shrublands	10	250	16.17500019	0.616	7.7	0.457
Cold	Grasslands	10	894	12.27499986	2.184	5.6	0.293
Temperate	Grasslands	10	836	13.25	0.503	5.1	0.237
Tropical	Evergreen Broadleaf forest	6	2182	24.32499933	4.332	6.02	0.333
Tropical	Evergreen Broadleaf forest	6	2182	24.32499933	4.332	6.02	0.329
Tropical	Evergreen Broadleaf forest	6	2182	24.32499933	4.332	6.02	0.347
Arid	Barren or sparsely vegetated	5	52	9.139999962	1.08	8.262	0.494
Arid	Barren or sparsely vegetated	5	48	11.77999992	0.864	8.46	0.51
Arid	Barren or sparsely vegetated	5	46	12.26000004	0.993	8.658	0.55
Arid	Barren or sparsely vegetated	5	36	13.48333327	0.767	7.95	0.575
Arid	Barren or sparsely vegetated	5	75	7.619999886	0.386	7.806	0.551
Arid	Barren or sparsely vegetated	5	64	11.07499981	0.767	7.724	0.588
Arid	Barren or sparsely vegetated	5	78	9.2	0.386	7.902	0.51
Arid	Barren or sparsely vegetated	5	97	10.58000011	0.767	7.852	0.555
Arid	Barren or sparsely vegetated	5	88	11.45999985	0.993	8.3	0.548
Arid	Barren or sparsely vegetated	5	79	11.375	0.874	7.958	0.491
Arid	Barren or sparsely vegetated	5	50	11.26000004	0.864	7.986	0.595
Arid	Barren or sparsely vegetated	5	37	11.39999962	0.993	7.94	0.59
Arid	Barren or sparsely vegetated	5	36	11.41999989	0.386	7.93	0.538
Arid	Barren or sparsely vegetated	5	44	9.925000191	1.362	8.108	0.495
Arid	Barren or sparsely vegetated	5	53	11.19999981	0.767	7.93	0.589
Arid	Barren or sparsely vegetated	5	58	12.08333365	0.864	8.55	0.578
Arid	Barren or sparsely vegetated	5	91	8.51666673	0.993	8.584	0.564
Arid	Barren or sparsely vegetated	5	88	9.580000305	0.864	8.678	0.572
Arid	Barren or sparsely vegetated	5	109	9.419999886	0.864	8.734	0.526
Arid	Barren or sparsely vegetated	5	131	8.439999962	0.864	8.562	0.52
Arid	Grasslands	5	157	6.360000134	0.386	8.492	0.522
Arid	Barren or sparsely vegetated	5	161	6.800000191	0.874	8.456	0.489
Arid	Barren or sparsely vegetated	5	168	6.800000191	0.874	8.374	0.448
Arid	Grasslands	5	178	7.383333445	1.134	8.368	0.487
Arid	Grasslands	5	169	7.966666778	0.356	8.258	0.458
Arid	Grasslands	5	160	7.75	0.236	8.34	0.493
Arid	Grasslands	5	158	7.900000095	0.227	7.976	0.535
Arid	Grasslands	5	161	7.579999924	1.094	8.408	0.453
Arid	Grasslands	5	178	7.039999962	0.361	8.312	0.44
Arid	Grasslands	5	212	6.460000038	0.474	8.142	0.5
Arid	Grasslands	5	197	7.649999936	0.434	8.248	0.408
Arid	Grasslands	5	215	5.566666603	0.601	7.662	0.357
Arid	Grasslands	5	239	4.920000076	0.793	8.038	0.376
Arid	Grasslands	5	262	5.039999962	0.989	7.522	0.356
Cold	Grasslands	5	295	4.639999866	1.574	7.19	0.235
Cold	Grasslands	5	301	4.5	1.76	7.648	0.332
Cold	Grasslands	5	324	3.950000008	1.959	7.184	0.339
Cold	Grasslands	5	358	3.766666651	2.036	7.028	0.323
Cold	Grasslands	5	393	3.019999981	2.481	6.79	0.27
Cold	Grasslands	5	399	3.919999933	2.783	6.732	0.371
Cold	Grasslands	5	353	3.1	2.46	6.456	0.362
Cold	Grasslands	5	280	4.019999981	1.25	6.706	0.289
Arid	Grasslands	5	256	4.300000191	1.106	7.13	0.321
Arid	Grasslands	5	235	4.179999924	1.195	7.176	0.328
Arid	Grasslands	5	238	4.25	0.927	7.93	0.36
Cold	Grasslands	5	270	3.416666667	1.567	6.684	0.307
Cold	Grasslands	5	304	3.5	1.659	6.668	0.335
Cold	Grasslands	5	321	3.25	2.036	6.712	0.329
Cold	Grasslands	5	348	3.216666698	2.274	6.94	0.527
Cold	Grasslands	5	395	2.34000001	2.757	6.746	0.272
Cold	Grasslands	5	348	3.619999981	1.354	6.8	0.318
Cold	Grasslands	5	388	3.566666603	2	6.354	0.366
Temperate	Mixed forest	16	1122	17.4749999	3.443	4.57	0.339
Temperate	Mixed forest	16	1122	17.4749999	3.443	4.44	0.351
Arid	Grasslands	3	553	9.674999952	1.457	3.303	0.207
Arid	Grasslands	3	553	9.674999952	1.457	3.537	0.156
Arid	Grasslands	3	553	9.674999952	1.457	3.723	0.059
Arid	Grasslands	3	553	9.674999952	1.457	3.56	0.155
Tropical	Grasslands	3	1654	17.5	1.457	3.357	0.08
Tropical	Grasslands	3	1654	17.5	1.457	3.735	0.122
Tropical	Grasslands	3	1654	17.5	1.457	3.783	0.093
Tropical	Grasslands	3	1654	17.5	1.457	3.587	0.215
Tropical	Evergreen Broadleaf forest	3	3094	19.95000029	5.451	3.377	0.235
Tropical	Evergreen Broadleaf forest	3	3094	19.95000029	5.451	3.693	0.197
Tropical	Evergreen Broadleaf forest	3	3094	19.95000029	5.451	3.797	0.238
Tropical	Evergreen Broadleaf forest	3	3094	19.95000029	5.451	4.72	0.453
Tropical	Evergreen Broadleaf forest	3	2431	23.75	5.692	3.213	0.213
Tropical	Evergreen Broadleaf forest	3	2431	23.75	5.692	3.45	0.291
Tropical	Evergreen Broadleaf forest	3	2431	23.75	5.692	3.57	0.155
Tropical	Evergreen Broadleaf forest	3	2431	23.75	5.692	3.487	0.283
Tropical	Evergreen Broadleaf forest	5	4243	24.04999971	5.132	4	0.258
Tropical	Evergreen Broadleaf forest	5	4243	24.04999971	5.132	3.9	0.171
Tropical	Evergreen Broadleaf forest	5	4243	24.04999971	5.132	3.9	0.14
Tropical	Evergreen Broadleaf forest	5	4243	24.04999971	5.132	4	0.146
Tropical	Evergreen Broadleaf forest	5	4243	24.04999971	5.132	3.9	0.189
Tropical	Evergreen Broadleaf forest	5	4243	24.04999971	5.132	3.9	0.154
Tropical	Evergreen Broadleaf forest	5	4243	24.04999971	5.132	3.8	0.161
Tropical	Evergreen Broadleaf forest	5	4243	24.04999971	5.132	4.1	0.102
Tropical	Evergreen Broadleaf forest	5	4243	24.04999971	5.132	4.1	0.106
Tropical	Evergreen Broadleaf forest	5	4243	24.04999971	5.132	4	0.134
Cold	Mixed forest	3	628	1.483333349	3.636	5.333	0.19
Cold	Mixed forest	3	653	0.433333334	4.052	4.97	0.179
Cold	Mixed forest	3	653	-0.400000003	4.052	4.93	0.178
Cold	Grasslands	3	374	3.24000001	2.943	6.113	0.277
Cold	Grasslands	3	391	2.279999971	2.284	6.107	0.172
Cold	Grasslands	3	438	3.24999994	3.764	5.761	0.255
Cold	Grasslands	3	455	2.75999999	3.764	6.475	0.136
Cold	Grasslands	3	455	2.683333317	3.764	6.467	0.134
Cold	Mixed forest	3	749	3.379999971	4.075	5.963	0.131
Cold	Mixed forest	3	751	3.94000001	3.793	6.048	0.121
Cold	Mixed forest	3	969	0.275	3.42	4.95	0.131
Cold	Mixed forest	3	969	-1.075000018	3.42	5.525	0.129
Cold	Mixed forest	3	969	-1.075000018	3.42	5.6	0.133
Cold	Mixed forest	3	529	3.049999952	3.466	5.607	0.156
Cold	Mixed forest	3	529	3.1	3.466	4.51	0.154
Arid	Open shrublands	3	224	6.074999928	0.399	7.658	0.12
Arid	Open shrublands	3	224	4.683333317	0.399	7.341	0.117
Cold	Mixed forest	3	477	5.225000024	3.125	6.556	0.129
Cold	Mixed forest	3	477	5.180000019	3.125	6.318	0.136
Cold	Mixed forest	3	477	4.524999976	3.125	4.337	0.104
Cold	Mixed forest	3	477	4.580000019	3.125	4.765	0.142
Cold	Grasslands	3	513	4.4	3.83	6.623	0.106
Cold	Grasslands	3	513	3.733333309	3.83	6.358	0.108
Cold	Grasslands	3	513	3.699999928	3.83	5.621	0.115
Cold	Grasslands	3	513	3.499999952	3.83	6.042	0.104
Cold	Mixed forest	3	710	13.97500014	3.755	6.726	0.147
Cold	Mixed forest	3	737	7.350000143	3.628	6.387	0.142
Cold	Mixed forest	3	737	8.025000095	3.628	6.594	0.14
Cold	Mixed forest	3	737	5.625	3.628	6.091	0.117
Cold	Mixed forest	3	737	4.924999952	3.628	6.199	0.209
Cold	Mixed forest	3	720	3.649999917	3.628	5.719	0.132
Cold	Mixed forest	3	726	5.400000016	4.899	5.938	0.128
Cold	Mixed forest	3	726	5.099999905	4.899	5.944	0.12
Cold	Mixed forest	3	726	8.140000057	4.899	5.979	0.132
Cold	Mixed forest	3	826	0.999999985	4.202	3.7	0.129
Cold	Mixed forest	3	826	1.5	4.202	4.23	0.191
Cold	Mixed forest	3	826	2.359999967	4.202	4.25	0.194
Cold	Mixed forest	3	777	3.949999988	4.202	5.1	0.129
Cold	Mixed forest	3	777	4.240000105	4.202	4.25	0.116
Cold	Mixed forest	3	777	5.575000048	4.202	5.02	0.115
Cold	Mixed forest	3	777	6.724999905	4.202	5.73	0.151
Cold	Mixed forest	3	774	8.674999952	3.896	6.32	0.16
Cold	Mixed forest	3	791	7.225000024	3.956	5.521	0.076
Cold	Mixed forest	3	791	7.880000019	3.956	5.187	0.073
Cold	Mixed forest	3	792	10.92500019	3.956	5.661	0.109
Temperate	Mixed forest	3	669	9.750000238	2.239	6.203	0.097
Temperate	Mixed forest	3	669	10.00000019	2.239	5.627	0.078
Cold	Mixed forest	3	1234	6.649999976	3.923	5.525	0.105
Cold	Mixed forest	3	1179	7.550000072	4.036	6.116	0.128
Cold	Mixed forest	3	1179	9.800000191	4.036	6.553	0.073
Cold	Mixed forest	3	1220	7.975000024	3.923	6.308	0.143
Cold	Mixed forest	3	1249	4.50000006	3.665	5.693	0.103
Cold	Mixed forest	3	1249	8.450000127	3.665	5.837	0.087
Cold	Mixed forest	3	1304	5.016666691	3.705	5.777	0.129
Cold	Mixed forest	3	1346	3.050000012	3.665	5.136	0.128
Cold	Mixed forest	3	1304	6.100000064	3.705	6.023	0.124
Cold	Mixed forest	3	1281	8.424999952	3.665	6.22	0.092
Cold	Mixed forest	3	1304	3.900000036	3.705	5.131	0.115
Cold	Mixed forest	3	1346	2.300000012	3.665	4.693	0.089
Cold	Mixed forest	3	1249	2.125	3.665	4.415	0.083
Cold	Mixed forest	3	1492	6.774999976	3.653	4.273	0.107
Cold	Mixed forest	3	1492	7.674999952	3.653	4.98	0.12
Cold	Mixed forest	3	1503	12.57500029	3.653	5.387	0.182
Cold	Mixed forest	3	1492	9.174999952	3.653	5.297	0.155
Cold	Mixed forest	3	1503	14.10000014	3.653	3.973	0.133
Temperate	Mixed forest	3	1318	15.53333314	3.662	4.262	0.139
Cold	Mixed forest	3	1472	9.449999809	3.438	4.138	0.158
Cold	Mixed forest	3	1472	13.20000005	3.438	4.588	0.285
Temperate	Mixed forest	3	1472	15.47500014	3.438	4.59	0.326
Temperate	Mixed forest	3	1589	8.125	3.477	4.155	0.124
Temperate	Mixed forest	3	1589	7.449999928	3.477	3.831	0.094
Temperate	Mixed forest	3	1677	10.05000007	3.477	3.926	0.114
Temperate	Mixed forest	3	1677	12.38000011	3.477	3.945	0.104
Temperate	Mixed forest	3	1288	6.575000048	3.21	4.74	0.107
Temperate	Mixed forest	3	1222	9.700000286	3.21	4	0.139
Temperate	Mixed forest	3	1222	9.700000286	3.21	4.37	0.152
Temperate	Mixed forest	3	1689	21.67499971	2.776	4.338	0.132
Temperate	Mixed forest	3	1689	21.92500019	1.457	4.209	0.152
Temperate	Mixed forest	3	1689	21.5250001	3.035	4.324	0.139
Temperate	Mixed forest	3	1782	18.96666718	2.629	4.05	0.103
Temperate	Evergreen Broadleaf forest	3	2030	17.75	3.599	4.173	0.067
Temperate	Evergreen Broadleaf forest	3	2030	17.52000008	3.599	4.123	0.101
Temperate	Evergreen Broadleaf forest	3	2030	16.1500001	3.599	4.657	0.104
Temperate	Evergreen Broadleaf forest	3	2030	14.89999986	3.599	4.788	0.117
Temperate	Evergreen Broadleaf forest	3	2030	14.53333314	3.599	4.626	0.137
Temperate	Evergreen Broadleaf forest	3	1667	14.67999992	3.731	3.23	0.097
Cold	Grasslands	4	434	7.550000072	0.799	8.193	0.206
Cold	Grasslands	4	434	7.350000024	0.799	8.15	0.208
Cold	Grasslands	4	434	7.199999905	0.799	8.215	0.214
Arid	Open shrublands	3	230	9.933333238	0.633	7.795	0.44
Arid	Open shrublands	3	230	9.933333238	0.633	7.83	0.388
Arid	Open shrublands	3	230	9.933333238	0.633	7.745	0.341
Arid	Open shrublands	3	230	9.933333238	0.633	7.735	0.376
Cold	Mixed forest	9	868	8.039999962	3.573	5.983	0.172
Cold	Mixed forest	9	868	7.175000072	3.573	4.706	0.139
Cold	Mixed forest	9	868	7.175000072	3.573	4.329	0.122
Cold	Grasslands	9	827	7.050000072	2.186	4.154	0.166
Cold	Grasslands	9	827	7.140000057	3.035	4.027	0.15
Cold	Grasslands	9	827	4.75	3.035	3.997	0.179
Cold	Grasslands	9	827	3.900000048	3.035	4.35	0.129
Cold	Grasslands	9	827	3.900000048	3.035	4.638	0.11
Cold	Grasslands	9	827	3.333333413	0.063	4.74	0.108
Cold	Mixed forest	12	1363	1.175000004	3.992	4.7	0.537
Cold	Mixed forest	12	1363	1.175000004	3.992	5.4	0.555
Cold	Mixed forest	12	1363	1.175000004	3.992	5.5	0.502
Cold	Mixed forest	12	1363	1.175000004	3.992	5.4	0.45
Cold	Mixed forest	12	1363	1.175000004	3.992	4.7	0.303
Cold	Mixed forest	6	527	5.783333222	1.646	3.6	0.543
Cold	Mixed forest	6	642	3.933333357	3.646	3.5	0.537
Cold	Mixed forest	4	849	5.079999924	4.685	5.9	0.194
Cold	Mixed forest	9	1025	6.775000095	4.932	4.5	0.118
Temperate	Evergreen Broadleaf forest	3	2030	17.30000019	2.186	5.45	0.251
Temperate	Evergreen Broadleaf forest	3	1487	17.30000019	2.036	6.21	0.302
Temperate	Evergreen Broadleaf forest	3	1563	17.30000019	3.035	5.61	0.362
Temperate	Evergreen Broadleaf forest	3	1654	17.30000019	2.741	5.65	0.305
Temperate	Evergreen Broadleaf forest	3	553	17.30000019	2.548	5.56	0.332
Temperate	Evergreen Broadleaf forest	3	568	17.30000019	1.32	5.78	0.276
Temperate	Evergreen Broadleaf forest	3	1747	17.30000019	2.741	5.32	0.353
Temperate	Evergreen Broadleaf forest	3	568	17.30000019	0.228	5.69	0.332
Temperate	Mixed forest	6	1442	12.82500005	2.579	4.07	0.384
Temperate	Mixed forest	6	1442	12.82500005	2.579	5.33	0.381
Temperate	Mixed forest	6	1442	12.82500005	2.579	4.5	0.384
Temperate	Mixed forest	6	1442	12.82500005	2.579	5.33	0.174
Temperate	Mixed forest	6	1442	12.82500005	2.579	4.5	0.239
Arid	Grasslands	6	568	17.34999975	2.349	5.002	0.277
Arid	Grasslands	6	568	17.34999975	3.41	4.895	0.218
Arid	Grasslands	6	568	17.34999975	0.601	4.941	0.352
Arid	Grasslands	6	568	17.34999975	2.792	4.951	0.334
Arid	Grasslands	6	582	17.40000025	0.701	5.869	0.202
Arid	Grasslands	6	582	17.40000025	0.701	5.974	0.388
Arid	Grasslands	6	582	17.40000025	0.701	5.938	0.352
Arid	Grasslands	6	582	17.40000025	0.701	6.526	0.391
Arid	Grasslands	6	582	17.69999981	0.701	4.199	0.372
Arid	Grasslands	6	582	17.69999981	0.701	4.788	0.315
Arid	Grasslands	6	582	17.69999981	0.701	4.822	0.271
Arid	Grasslands	6	582	17.69999981	0.701	4.396	0.326
Temperate	Grasslands	6	765	16.07500005	0.635	4.217	0.359
Temperate	Grasslands	6	765	16.07500005	0.635	3.968	0.335
Temperate	Grasslands	6	765	16.07500005	0.635	4.026	0.191
Temperate	Grasslands	6	765	16.07500005	0.635	4.272	0.306
Arid	Grasslands	6	445	17.64999994	0.729	7.68	0.366
Arid	Grasslands	6	445	17.64999994	0.49	7.738	0.29
Arid	Grasslands	6	445	17.64999994	2.924	7.63	0.176
Arid	Grasslands	6	445	17.64999994	0.993	7.912	0.375
Arid	Grasslands	6	568	17.34999975	3.52	4.66	0.292
Arid	Grasslands	6	568	17.34999975	2.579	4.706	0.23
Arid	Grasslands	6	568	17.34999975	3.035	4.929	0.224
Arid	Grasslands	6	568	17.34999975	2.036	4.774	0.258
Arid	Grasslands	6	582	17.40000025	0.701	7.816	0.324
Arid	Grasslands	6	582	17.40000025	0.701	7.425	0.306
Arid	Grasslands	6	582	17.40000025	0.701	7.578	0.273
Arid	Grasslands	6	582	17.40000025	0.701	7.942	0.352
Arid	Grasslands	6	582	17.69999981	0.701	4.801	0.268
Arid	Grasslands	6	582	17.69999981	0.701	4.234	0.283
Arid	Grasslands	6	582	17.69999981	0.701	4.35	0.252
Arid	Grasslands	6	582	17.69999981	0.701	4.632	0.386
Temperate	Grasslands	6	765	16.07500005	0.635	3.969	0.436
Temperate	Grasslands	6	765	16.07500005	0.635	4.051	0.303
Temperate	Grasslands	6	765	16.07500005	0.635	4.132	0.248
Temperate	Grasslands	6	765	16.07500005	0.635	4.626	0.227
Arid	Grasslands	6	445	17.64999994	0.729	7.963	0.335
Arid	Grasslands	6	445	17.64999994	0.767	7.844	0.376
Arid	Grasslands	6	445	17.64999994	1.094	7.795	0.228
Arid	Grasslands	6	445	17.64999994	0.993	7.912	0.39
Cold	Evergreen Broadleaf forest	3	240	8.149999976	0.701	4.5	0.504
Cold	Evergreen Broadleaf forest	3	568	8.740000153	3.2	3.9	0.517
Cold	Evergreen Broadleaf forest	3	751	11.5250001	2.741	3.9	0.539
Cold	Evergreen Broadleaf forest	3	529	15.04999995	3.387	3.8	0.542
Cold	Evergreen Broadleaf forest	3	714	11.14999986	3.035	4	0.526
Cold	Evergreen Broadleaf forest	3	566	6.575000048	0.603	4.4	0.486
Cold	Grasslands	60	540	4.033333262	0.228	4.54	0.481
Cold	Grasslands	60	540	4.033333262	0.228	3.82	0.497
Cold	Grasslands	60	540	4.033333262	0.228	3.52	0.477
Tropical	Evergreen Broadleaf forest	1	1703	24.96000023	2.502	5.83	0.425
Tropical	Evergreen Broadleaf forest	1	1703	24.86666679	2.502	5.68	0.251
Tropical	Evergreen Broadleaf forest	1	1703	24.86666679	2.502	5.68	0.196
Tropical	Evergreen Broadleaf forest	1	1783	24.56666692	2.502	5.91	0.35
Tropical	Evergreen Broadleaf forest	1	1783	24.55000019	2.502	6.07	0.299
Tropical	Evergreen Broadleaf forest	1	1783	25.125	2.502	5.81	0.445
Tropical	Evergreen Broadleaf forest	1	1702	24.46666654	2.502	5.73	0.204
Tropical	Evergreen Broadleaf forest	1	1702	24.42499971	2.502	6.42	0.157
Tropical	Evergreen Broadleaf forest	1	1702	24.54999971	2.502	5.77	0.093
Tropical	Evergreen Broadleaf forest	1	1702	24.5	2.502	6.08	0.275
Tropical	Evergreen Broadleaf forest	1	1702	24.5	2.502	6.08	0.139
Tropical	Cropland/Natural vegetation mosaic	1	1823	26.43333308	3.558	6.46	0.361
Tropical	Cropland/Natural vegetation mosaic	1	1823	26.57499981	3.558	6.55	0.386
Tropical	Cropland/Natural vegetation mosaic	1	1823	26.72500038	3.558	6.22	0.211
Tropical	Cropland/Natural vegetation mosaic	1	1823	26.73333359	3.558	5.35	0.353
Tropical	Cropland/Natural vegetation mosaic	1	1823	26.7750001	3.558	5.36	0.437
Tropical	Cropland/Natural vegetation mosaic	1	1823	26.7750001	3.558	6.36	0.291
Tropical	Cropland/Natural vegetation mosaic	1	1823	26.7750001	3.558	6.36	0.167
Tropical	Cropland/Natural vegetation mosaic	1	1823	26.9749999	3.558	5.33	0.349
Tropical	Cropland/Natural vegetation mosaic	1	1823	26.9749999	3.558	6.33	0.187
Tropical	Cropland/Natural vegetation mosaic	1	1823	26.9749999	3.558	5.33	0.371
Tropical	Evergreen Broadleaf forest	1	2177	26.63333384	4.528	3.342	0.322
Tropical	Evergreen Broadleaf forest	1	2177	26.63333384	4.052	3.342	0.22
Tropical	Evergreen Broadleaf forest	1	2177	26.63333384	5.692	3.342	0.16
Tropical	Evergreen Broadleaf forest	1	2177	26.63333384	3.035	3.342	0.156
Tropical	Evergreen Broadleaf forest	1	2177	26.63333384	0.063	3.342	0.178
Tropical	Evergreen Broadleaf forest	1	2177	26.63333384	3.035	3.342	0.183
Tropical	Evergreen Broadleaf forest	1	2177	26.35000038	2.186	3.617	0.159
Tropical	Evergreen Broadleaf forest	1	2177	26.35000038	2.776	3.617	0.147
Tropical	Evergreen Broadleaf forest	1	2177	26.35000038	3.035	3.617	0.275
Tropical	Evergreen Broadleaf forest	1	2177	26.35000038	4.052	3.617	0.19
Tropical	Evergreen Broadleaf forest	1	2177	26.35000038	0.701	4.617	0.429
Tropical	Evergreen Broadleaf forest	1	2177	26.35000038	3.035	3.617	0.133
Tropical	Evergreen Broadleaf forest	1	2177	26.35000038	2.186	3.617	0.287
Tropical	Evergreen Broadleaf forest	1	2177	26.35000038	3.956	3.617	0.243
Tropical	Evergreen Broadleaf forest	1	2177	26.35000038	0.063	3.617	0.233
Tropical	Evergreen Broadleaf forest	1	2327	24.42500019	2.741	6.917	0.202
Tropical	Evergreen Broadleaf forest	1	2327	24.42500019	2.741	6.917	0.166
Tropical	Evergreen Broadleaf forest	1	2327	24.42500019	2.741	6.917	0.156
Tropical	Evergreen Broadleaf forest	1	2327	24.42500019	2.741	6.917	0.241
Tropical	Evergreen Broadleaf forest	1	2327	24.42500019	2.741	6.917	0.152
Tropical	Evergreen Broadleaf forest	1	2327	24.42500019	2.741	6.917	0.079
Tropical	Evergreen Broadleaf forest	1	2327	24.42500019	2.741	6.917	0.194
Tropical	Evergreen Broadleaf forest	1	2327	24.42500019	2.741	6.917	0.187
Tropical	Evergreen Broadleaf forest	1	2327	24.42500019	2.741	6.917	0.116
Tropical	Evergreen Broadleaf forest	1	2177	26.44000015	2.82	6.285	0.184
Tropical	Evergreen Broadleaf forest	1	2177	26.44000015	3.558	6.285	0.248
Tropical	Evergreen Broadleaf forest	1	2177	26.44000015	3.263	6.285	0.255
Tropical	Evergreen Broadleaf forest	1	2177	26.44000015	3.558	6.285	0.248
Tropical	Evergreen Broadleaf forest	1	2177	26.44000015	1.567	6.285	0.206
Tropical	Evergreen Broadleaf forest	1	2177	26.44000015	0.635	6.285	0.136
Tropical	Evergreen Broadleaf forest	1	2177	26.44000015	1.959	6.285	0.318
Tropical	Evergreen Broadleaf forest	1	2177	26.44000015	3.035	6.285	0.172
Tropical	Evergreen Broadleaf forest	1	2177	26.44000015	0.701	6.285	0.213
Tropical	Evergreen Broadleaf forest	1	2392	25.60000038	2.741	4.365	0.293
Tropical	Evergreen Broadleaf forest	1	2392	25.60000038	2.741	4.365	0.183
Tropical	Evergreen Broadleaf forest	1	2392	25.60000038	2.741	4.365	0.292
Tropical	Evergreen Broadleaf forest	1	2392	25.60000038	2.741	4.365	0.256
Tropical	Evergreen Broadleaf forest	1	2392	25.60000038	2.741	4.365	0.175
Tropical	Evergreen Broadleaf forest	1	2392	25.60000038	2.741	4.365	0.243
Tropical	Evergreen Broadleaf forest	1	2392	25.60000038	2.741	4.365	0.209
Tropical	Evergreen Broadleaf forest	1	2392	25.60000038	2.741	4.365	0.241
Tropical	Evergreen Broadleaf forest	1	2392	25.60000038	2.741	4.365	0.267
Tropical	Evergreen Broadleaf forest	1	2838	22.54999971	0.063	5.832	0.289
Tropical	Evergreen Broadleaf forest	1	2838	22.54999971	0.063	5.832	0.352
Tropical	Evergreen Broadleaf forest	1	2838	22.54999971	0.063	5.832	0.128
Tropical	Evergreen Broadleaf forest	1	2838	22.54999971	0.063	5.832	0.164
Tropical	Evergreen Broadleaf forest	1	2838	22.54999971	0.063	5.832	0.304
Tropical	Evergreen Broadleaf forest	1	2838	22.54999971	0.063	5.832	0.218
Tropical	Evergreen Broadleaf forest	1	2838	21.06666629	0.063	5.658	0.25
Tropical	Evergreen Broadleaf forest	1	2838	21.06666629	0.063	5.658	0.362
Tropical	Evergreen Broadleaf forest	1	2838	21.06666629	0.063	5.658	0.25
Tropical	Evergreen Broadleaf forest	1	2838	21.06666629	0.063	5.658	0.367
Tropical	Evergreen Broadleaf forest	1	2838	21.06666629	0.063	5.658	0.353
Tropical	Evergreen Broadleaf forest	1	2838	21.06666629	0.063	5.658	0.248
Tropical	Evergreen Broadleaf forest	1	2838	21.06666629	0.063	5.658	0.279
Tropical	Evergreen Broadleaf forest	1	2838	21.06666629	0.063	5.658	0.293
Tropical	Evergreen Broadleaf forest	1	2327	24.89999962	2.741	4.525	0.323
Tropical	Evergreen Broadleaf forest	1	2327	24.89999962	2.741	4.525	0.311
Tropical	Evergreen Broadleaf forest	1	2327	24.89999962	2.741	4.525	0.226
Tropical	Evergreen Broadleaf forest	1	2327	24.89999962	2.741	4.525	0.242
Tropical	Evergreen Broadleaf forest	1	2327	24.89999962	2.741	4.525	0.337
Tropical	Evergreen Broadleaf forest	1	2327	24.89999962	2.741	4.525	0.252
Tropical	Evergreen Broadleaf forest	1	2327	24.89999962	2.741	4.525	0.27
Tropical	Evergreen Broadleaf forest	1	2327	24.89999962	2.741	4.525	0.331
Tropical	Evergreen Broadleaf forest	1	2525	25.26666641	3.035	5.302	0.334
Tropical	Evergreen Broadleaf forest	1	2525	25.26666641	3.035	5.302	0.31
Tropical	Evergreen Broadleaf forest	1	2525	25.26666641	3.035	5.302	0.341
Tropical	Evergreen Broadleaf forest	1	2525	25.26666641	3.035	5.302	0.27
Tropical	Evergreen Broadleaf forest	1	2525	25.26666641	3.035	5.302	0.331
Tropical	Evergreen Broadleaf forest	1	2525	25.26666641	3.035	5.302	0.303
Tropical	Evergreen Broadleaf forest	1	2399	25.17999992	3.035	5.558	0.329
Tropical	Evergreen Broadleaf forest	1	2399	25.17999992	3.035	5.558	0.33
Tropical	Evergreen Broadleaf forest	1	2399	25.17999992	3.035	5.558	0.156
Tropical	Evergreen Broadleaf forest	1	2399	25.17999992	3.035	5.558	0.197
Tropical	Evergreen Broadleaf forest	1	2399	25.17999992	3.035	5.558	0.316
Tropical	Evergreen Broadleaf forest	1	2399	25.17999992	3.035	5.558	0.347
Tropical	Evergreen Broadleaf forest	1	2399	25.17999992	3.035	5.558	0.285
Tropical	Evergreen Broadleaf forest	1	2416	25.30000019	3.035	5.362	0.285
Tropical	Evergreen Broadleaf forest	1	2416	25.30000019	3.035	5.362	0.271
Tropical	Evergreen Broadleaf forest	1	2416	25.30000019	3.035	5.362	0.298
Tropical	Evergreen Broadleaf forest	1	2416	25.30000019	3.035	5.362	0.299
Tropical	Evergreen Broadleaf forest	1	2416	25.30000019	3.035	5.362	0.331
Tropical	Evergreen Broadleaf forest	1	2416	25.30000019	3.035	5.362	0.289
Tropical	Evergreen Broadleaf forest	1	2416	25.30000019	3.035	5.362	0.268
Tropical	Evergreen Broadleaf forest	1	2416	25.30000019	3.035	5.362	0.332
Tropical	Evergreen Broadleaf forest	1	2416	25.30000019	3.035	5.362	0.352
Tropical	Evergreen Broadleaf forest	1	2399	25.3499999	3.035	6.559	0.22
Tropical	Evergreen Broadleaf forest	1	2399	25.3499999	3.035	6.559	0.168
Tropical	Evergreen Broadleaf forest	1	2399	25.3499999	3.035	6.559	0.23
Tropical	Evergreen Broadleaf forest	1	2399	25.3499999	3.035	6.559	0.131
Tropical	Evergreen Broadleaf forest	1	2399	25.3499999	3.035	6.559	0.246
Tropical	Evergreen Broadleaf forest	1	2399	25.3499999	3.035	6.559	0.212
Tropical	Evergreen Broadleaf forest	1	2399	25.3499999	3.035	6.559	0.18
Tropical	Evergreen Broadleaf forest	1	2399	25.3499999	3.035	6.559	0.152
Tropical	Evergreen Broadleaf forest	1	2399	25.3499999	3.035	6.559	0.235
Tropical	Evergreen Broadleaf forest	1	2440	24.7750001	2.741	6.595	0.186
Tropical	Evergreen Broadleaf forest	1	2440	24.7750001	2.741	6.595	0.124
Tropical	Evergreen Broadleaf forest	1	2440	24.7750001	2.741	6.595	0.264
Tropical	Evergreen Broadleaf forest	1	2440	24.7750001	2.741	6.595	0.198
Tropical	Evergreen Broadleaf forest	1	2440	24.7750001	2.741	6.595	0.219
Tropical	Evergreen Broadleaf forest	1	2440	24.7750001	2.741	6.595	0.27
Tropical	Evergreen Broadleaf forest	1	2440	24.7750001	2.741	6.595	0.22
Tropical	Evergreen Broadleaf forest	1	2440	24.7750001	2.741	6.595	0.233
Tropical	Evergreen Broadleaf forest	1	2440	24.7750001	2.741	6.595	0.158
Tropical	Evergreen Broadleaf forest	1	2177	26.17500019	2.741	7.005	0.11
Tropical	Evergreen Broadleaf forest	1	2177	26.17500019	2.741	7.005	0.098
Tropical	Evergreen Broadleaf forest	1	2177	26.17500019	3.035	7.005	0.093
Tropical	Evergreen Broadleaf forest	1	2177	26.17500019	2.757	7.005	0.089
Tropical	Evergreen Broadleaf forest	1	2177	26.17500019	3.405	7.005	0.063
Tropical	Evergreen Broadleaf forest	1	2177	26.17500019	1.592	7.005	0.098
Tropical	Evergreen Broadleaf forest	1	2177	26.17500019	2.741	7.005	0.135
Tropical	Evergreen Broadleaf forest	1	2177	26.17500019	3.035	7.005	0.106
Tropical	Evergreen Broadleaf forest	1	2177	26.17500019	3.035	7.005	0.067
Tropical	Evergreen Broadleaf forest	1	2424	24.33333333	2.186	6.166	0.084
Tropical	Evergreen Broadleaf forest	1	2424	24.33333333	2.186	6.166	0.08
Tropical	Evergreen Broadleaf forest	1	2424	24.33333333	2.186	6.166	0.136
Tropical	Evergreen Broadleaf forest	1	2424	24.33333333	2.186	6.166	0.127
Tropical	Evergreen Broadleaf forest	1	2424	24.33333333	2.186	6.166	0.14
Tropical	Evergreen Broadleaf forest	1	2424	24.33333333	2.186	6.166	0.109
Tropical	Evergreen Broadleaf forest	1	2424	24.33333333	2.186	6.166	0.168
Tropical	Evergreen Broadleaf forest	1	2424	24.33333333	2.186	6.166	0.191
Tropical	Evergreen Broadleaf forest	1	2424	24.33333333	2.186	6.166	0.182
Tropical	Evergreen Broadleaf forest	1	2424	24.42499971	2.186	4.643	0.287
Tropical	Evergreen Broadleaf forest	1	2424	24.42499971	2.186	4.643	0.333
Tropical	Evergreen Broadleaf forest	1	2424	24.42499971	2.186	4.643	0.256
Tropical	Evergreen Broadleaf forest	1	2424	24.42499971	2.186	4.643	0.241
Tropical	Evergreen Broadleaf forest	1	2424	24.42499971	2.186	4.643	0.336
Tropical	Evergreen Broadleaf forest	1	2424	24.42499971	2.186	4.643	0.325
Tropical	Evergreen Broadleaf forest	1	2540	24.1500001	3.035	6.375	0.15
Tropical	Evergreen Broadleaf forest	1	2540	24.1500001	3.035	6.375	0.182
Tropical	Evergreen Broadleaf forest	1	2540	24.1500001	3.035	6.375	0.169
Tropical	Evergreen Broadleaf forest	1	2540	24.1500001	3.035	6.375	0.171
Tropical	Evergreen Broadleaf forest	1	2540	24.1500001	3.035	6.375	0.118
Tropical	Evergreen Broadleaf forest	1	2540	24.1500001	3.035	6.375	0.249
Tropical	Evergreen Broadleaf forest	1	2540	24.1500001	3.035	6.375	0.224
Tropical	Evergreen Broadleaf forest	1	2540	24.1500001	3.035	6.375	0.225
Tropical	Evergreen Broadleaf forest	1	2540	24.1500001	3.035	6.375	0.215
Tropical	Evergreen Broadleaf forest	1	2540	23.9749999	3.035	5.838	0.276
Tropical	Evergreen Broadleaf forest	1	2540	23.9749999	3.035	5.838	0.23
Tropical	Evergreen Broadleaf forest	1	2540	23.9749999	3.035	5.838	0.215
Tropical	Evergreen Broadleaf forest	1	2540	23.9749999	3.035	5.838	0.2
Tropical	Evergreen Broadleaf forest	1	2540	23.9749999	3.035	5.838	0.104
Tropical	Evergreen Broadleaf forest	1	2540	23.9749999	3.035	5.838	0.204
Tropical	Evergreen Broadleaf forest	1	2540	23.9749999	3.035	5.838	0.222
Tropical	Evergreen Broadleaf forest	1	2540	23.9749999	3.035	5.838	0.16
Tropical	Evergreen Broadleaf forest	1	2443	24.5	3.035	6.05	0.271
Tropical	Evergreen Broadleaf forest	1	2443	24.5	3.035	6.05	0.296
Tropical	Evergreen Broadleaf forest	1	2443	24.5	3.035	6.05	0.306
Tropical	Evergreen Broadleaf forest	1	2443	24.5	3.035	6.05	0.206
Tropical	Evergreen Broadleaf forest	1	2443	24.5	3.035	6.05	0.276
Tropical	Evergreen Broadleaf forest	1	2443	24.5	3.035	6.05	0.157
Tropical	Evergreen Broadleaf forest	1	2443	24.5	3.035	6.05	0.312
Tropical	Evergreen Broadleaf forest	1	2443	24.5	3.035	6.05	0.251
Tropical	Evergreen Broadleaf forest	1	2443	24.5	3.035	6.05	0.184
Tropical	Evergreen Broadleaf forest	1	2443	24.55000019	3.035	4.358	0.321
Tropical	Evergreen Broadleaf forest	1	2443	24.55000019	3.035	4.358	0.357
Tropical	Evergreen Broadleaf forest	1	2443	24.55000019	3.035	4.358	0.305
Tropical	Evergreen Broadleaf forest	1	2443	24.55000019	3.035	4.358	0.351
Tropical	Evergreen Broadleaf forest	1	2443	24.55000019	3.035	4.358	0.321
Tropical	Evergreen Broadleaf forest	1	2443	24.55000019	3.035	4.358	0.287
Tropical	Evergreen Broadleaf forest	1	2443	24.55000019	3.035	4.358	0.31
Tropical	Evergreen Broadleaf forest	1	2443	24.55000019	3.035	4.358	0.288
Tropical	Evergreen Broadleaf forest	1	2443	24.55000019	3.035	4.223	0.293
Tropical	Evergreen Broadleaf forest	1	2443	24.55000019	3.035	4.223	0.301
Tropical	Evergreen Broadleaf forest	1	2443	24.55000019	3.035	4.223	0.33
Tropical	Evergreen Broadleaf forest	1	2443	24.55000019	3.035	4.223	0.248
Tropical	Evergreen Broadleaf forest	1	2443	24.55000019	3.035	4.223	0.298
Tropical	Evergreen Broadleaf forest	1	2443	24.10000038	3.035	4.355	0.291
Tropical	Evergreen Broadleaf forest	1	2443	24.10000038	3.035	4.355	0.308
Tropical	Evergreen Broadleaf forest	1	2443	24.10000038	3.035	4.355	0.347
Tropical	Evergreen Broadleaf forest	1	2443	24.10000038	3.035	4.355	0.327
Tropical	Evergreen Broadleaf forest	1	2443	24.125	3.035	4.942	0.359
Tropical	Evergreen Broadleaf forest	1	2443	24.125	3.035	4.942	0.215
Tropical	Evergreen Broadleaf forest	1	2443	24.125	3.035	4.942	0.29
Tropical	Evergreen Broadleaf forest	1	2443	24.125	3.035	4.942	0.232
Tropical	Evergreen Broadleaf forest	1	2399	24.375	3.035	6.338	0.214
Tropical	Evergreen Broadleaf forest	1	2399	24.375	3.035	6.338	0.124
Tropical	Evergreen Broadleaf forest	1	2399	24.375	3.035	6.338	0.171
Tropical	Evergreen Broadleaf forest	1	2399	24.375	3.035	6.338	0.247
Tropical	Evergreen Broadleaf forest	1	2399	24.375	3.035	6.338	0.142
Tropical	Evergreen Broadleaf forest	1	2399	24.375	3.035	6.338	0.193
Tropical	Evergreen Broadleaf forest	1	2399	24.375	3.035	6.338	0.132
Tropical	Evergreen Broadleaf forest	1	2399	24.375	3.035	6.338	0.181
Tropical	Evergreen Broadleaf forest	1	2399	24.375	3.035	6.338	0.124
Tropical	Evergreen Broadleaf forest	1	2399	24.33333333	3.035	6.05	0.344
Tropical	Evergreen Broadleaf forest	1	2399	24.33333333	3.035	6.05	0.295
Tropical	Evergreen Broadleaf forest	1	2399	24.33333333	3.035	6.05	0.239
Tropical	Evergreen Broadleaf forest	1	2399	24.33333333	3.035	6.05	0.205
Tropical	Evergreen Broadleaf forest	1	2399	24.33333333	3.035	6.05	0.197
Tropical	Evergreen Broadleaf forest	1	2399	24.33333333	3.035	6.05	0.339
Tropical	Evergreen Broadleaf forest	1	2399	24.33333333	3.035	6.05	0.192
Tropical	Evergreen Broadleaf forest	1	2399	24.33333333	3.035	6.05	0.234
Tropical	Evergreen Broadleaf forest	1	2399	24.33333333	3.035	6.05	0.155
Tropical	Evergreen Broadleaf forest	1	2399	25.53333346	3.035	5.386	0.243
Tropical	Evergreen Broadleaf forest	1	2399	25.53333346	3.035	5.386	0.195
Tropical	Evergreen Broadleaf forest	1	2399	25.53333346	3.035	5.386	0.247
Tropical	Evergreen Broadleaf forest	1	2399	25.53333346	3.035	5.386	0.254
Tropical	Evergreen Broadleaf forest	1	2399	25.53333346	3.035	5.386	0.3
Tropical	Evergreen Broadleaf forest	1	2399	25.53333346	3.035	5.386	0.309
Tropical	Evergreen Broadleaf forest	1	2399	25.53333346	3.035	5.386	0.314
Tropical	Evergreen Broadleaf forest	1	2399	25.53333346	3.035	5.386	0.217
Tropical	Evergreen Broadleaf forest	1	2399	25.53333346	3.035	5.386	0.264
Tropical	Evergreen Broadleaf forest	1	2399	25.05999985	3.035	6.388	0.181
Tropical	Evergreen Broadleaf forest	1	2399	25.05999985	3.035	6.388	0.283
Tropical	Evergreen Broadleaf forest	1	2399	25.05999985	3.035	6.388	0.199
Tropical	Evergreen Broadleaf forest	1	2399	25.05999985	3.035	6.388	0.194
Tropical	Evergreen Broadleaf forest	1	2399	25.05999985	3.035	6.388	0.248
Tropical	Evergreen Broadleaf forest	1	2399	25.05999985	3.035	6.388	0.246
Tropical	Evergreen Broadleaf forest	1	2399	25.05999985	3.035	6.388	0.242
Tropical	Evergreen Broadleaf forest	1	2399	25.05999985	3.035	6.388	0.122
Tropical	Evergreen Broadleaf forest	1	2399	24.1500001	3.035	5.948	0.121
Tropical	Evergreen Broadleaf forest	1	2399	24.1500001	3.035	5.948	0.177
Tropical	Evergreen Broadleaf forest	1	2399	24.1500001	3.035	5.948	0.236
Tropical	Evergreen Broadleaf forest	1	2399	24.1500001	3.035	5.948	0.172
Tropical	Evergreen Broadleaf forest	1	2399	24.1500001	3.035	5.948	0.134
Tropical	Evergreen Broadleaf forest	1	2399	24.1500001	3.035	5.948	0.177
Tropical	Evergreen Broadleaf forest	1	2399	24.1500001	3.035	5.948	0.237
Tropical	Evergreen Broadleaf forest	1	2399	24.1500001	3.035	5.948	0.129
Tropical	Evergreen Broadleaf forest	1	2399	24.1500001	3.035	5.948	0.2
Tropical	Evergreen Broadleaf forest	1	2443	24.44999981	3.035	5.365	0.213
Tropical	Evergreen Broadleaf forest	1	2443	24.44999981	3.035	5.365	0.242
Tropical	Evergreen Broadleaf forest	1	2443	24.44999981	3.035	5.365	0.198
Tropical	Evergreen Broadleaf forest	1	2443	24.44999981	3.035	5.365	0.242
Tropical	Evergreen Broadleaf forest	1	2443	24.44999981	3.035	5.365	0.283
Tropical	Evergreen Broadleaf forest	1	2443	24.44999981	3.035	5.365	0.239
Tropical	Evergreen Broadleaf forest	1	2443	24.44999981	3.035	5.365	0.271
Tropical	Evergreen Broadleaf forest	1	2443	24.44999981	3.035	5.365	0.105
Tropical	Evergreen Broadleaf forest	1	2443	24.44999981	3.035	5.365	0.294
Tropical	Evergreen Broadleaf forest	1	2443	24.0250001	3.035	5.971	0.314
Tropical	Evergreen Broadleaf forest	1	2443	24.0250001	3.035	5.971	0.3
Tropical	Evergreen Broadleaf forest	1	2443	24.0250001	3.035	5.971	0.35
Tropical	Evergreen Broadleaf forest	1	2443	24.0250001	3.035	5.971	0.338
Tropical	Evergreen Broadleaf forest	1	2443	24.0250001	3.035	5.971	0.343
Tropical	Evergreen Broadleaf forest	1	2443	24.0250001	3.035	5.971	0.286
Tropical	Evergreen Broadleaf forest	1	2443	24.17499971	3.035	6.299	0.359
Tropical	Evergreen Broadleaf forest	1	2443	24.17499971	3.035	6.299	0.307
Tropical	Evergreen Broadleaf forest	1	2443	24.17499971	3.035	6.299	0.279
Tropical	Evergreen Broadleaf forest	1	2443	24.17499971	3.035	6.299	0.342
Tropical	Evergreen Broadleaf forest	1	2443	24.17499971	3.035	6.299	0.245
Tropical	Evergreen Broadleaf forest	1	2443	24.17499971	3.035	6.299	0.303
Tropical	Evergreen Broadleaf forest	1	2443	24.17499971	3.035	6.299	0.287
Tropical	Evergreen Broadleaf forest	1	2443	24.17499971	3.035	6.299	0.273
Tropical	Evergreen Broadleaf forest	1	2443	24.17499971	3.035	6.299	0.337
Tropical	Evergreen Broadleaf forest	1	2399	24.4000001	3.035	6.132	0.355
Tropical	Evergreen Broadleaf forest	1	2399	24.4000001	3.035	6.132	0.238
Tropical	Evergreen Broadleaf forest	1	2399	24.4000001	3.035	6.132	0.218
Tropical	Evergreen Broadleaf forest	1	2399	24.4000001	3.035	6.132	0.218
Tropical	Evergreen Broadleaf forest	1	2399	24.4000001	3.035	6.132	0.15
Tropical	Evergreen Broadleaf forest	1	2399	24.4000001	3.035	6.132	0.228
Tropical	Evergreen Broadleaf forest	1	2399	24.4000001	3.035	6.132	0.234
Tropical	Evergreen Broadleaf forest	1	2399	24.4000001	3.035	6.132	0.158
Tropical	Evergreen Broadleaf forest	1	2399	24.4000001	3.035	6.132	0.196
Tropical	Evergreen Broadleaf forest	1	2443	24.3499999	3.035	4.947	0.342
Tropical	Evergreen Broadleaf forest	1	2443	24.3499999	3.035	4.947	0.339
Tropical	Evergreen Broadleaf forest	1	2443	24.3499999	3.035	4.947	0.299
Tropical	Evergreen Broadleaf forest	1	2443	24.3499999	3.035	4.947	0.351
Tropical	Evergreen Broadleaf forest	1	2443	24.3499999	3.035	4.947	0.345
Tropical	Evergreen Broadleaf forest	1	2443	24.3499999	3.035	4.947	0.316
Tropical	Evergreen Broadleaf forest	1	2443	24.3499999	3.035	5.013	0.357
Tropical	Evergreen Broadleaf forest	1	2443	24.3499999	3.035	5.013	0.344
Tropical	Evergreen Broadleaf forest	1	2443	24.3499999	3.035	5.013	0.354
Tropical	Evergreen Broadleaf forest	1	2443	24.3499999	3.035	5.013	0.346
Tropical	Evergreen Broadleaf forest	1	2392	24.5	2.741	5.937	0.32
Tropical	Evergreen Broadleaf forest	1	2392	24.5	2.741	5.937	0.223
Tropical	Evergreen Broadleaf forest	1	2392	24.5	2.741	5.937	0.178
Tropical	Evergreen Broadleaf forest	1	2392	24.5	2.741	5.937	0.29
Tropical	Evergreen Broadleaf forest	1	2392	24.5	2.741	5.937	0.294
Tropical	Evergreen Broadleaf forest	1	2392	24.5	2.741	5.937	0.184
Tropical	Evergreen Broadleaf forest	1	2392	24.5	2.741	5.937	0.144
Tropical	Evergreen Broadleaf forest	1	2392	24.5	2.741	5.937	0.17
Tropical	Evergreen Broadleaf forest	1	2392	24.5	2.741	5.937	0.165
Tropical	Evergreen Broadleaf forest	1	2392	24.19999981	2.741	6.239	0.185
Tropical	Evergreen Broadleaf forest	1	2392	24.19999981	2.741	6.239	0.191
Tropical	Evergreen Broadleaf forest	1	2392	24.19999981	2.741	6.239	0.164
Tropical	Evergreen Broadleaf forest	1	2392	24.19999981	2.741	6.239	0.131
Tropical	Evergreen Broadleaf forest	1	2392	24.19999981	2.741	6.239	0.175
Tropical	Evergreen Broadleaf forest	1	2392	24.19999981	2.741	6.239	0.141
Tropical	Evergreen Broadleaf forest	1	2392	24.19999981	2.741	6.239	0.151
Tropical	Evergreen Broadleaf forest	1	2392	24.19999981	2.741	6.239	0.101
Tropical	Evergreen Broadleaf forest	1	2392	24.19999981	2.741	6.239	0.152
Tropical	Evergreen Broadleaf forest	1	2392	24.79999987	2.741	6.388	0.265
Tropical	Evergreen Broadleaf forest	1	2392	24.79999987	2.741	6.388	0.221
Tropical	Evergreen Broadleaf forest	1	2392	24.79999987	2.741	6.388	0.191
Tropical	Evergreen Broadleaf forest	1	2392	24.79999987	2.741	6.388	0.242
Tropical	Evergreen Broadleaf forest	1	2392	24.79999987	2.741	6.388	0.317
Tropical	Evergreen Broadleaf forest	1	2392	24.79999987	2.741	6.388	0.278
Tropical	Evergreen Broadleaf forest	1	2392	24.79999987	2.741	6.388	0.276
Tropical	Evergreen Broadleaf forest	1	2392	24.79999987	2.741	6.388	0.267
Tropical	Evergreen Broadleaf forest	1	2392	24.79999987	2.741	6.388	0.209
Tropical	Evergreen Broadleaf forest	1	2392	24.9000001	2.741	6.361	0.203
Tropical	Evergreen Broadleaf forest	1	2392	24.9000001	2.741	6.361	0.214
Tropical	Evergreen Broadleaf forest	1	2392	24.9000001	2.741	6.361	0.184
Tropical	Evergreen Broadleaf forest	1	2392	24.9000001	2.741	6.361	0.203
Tropical	Evergreen Broadleaf forest	1	2392	24.9000001	2.741	6.361	0.22
Tropical	Evergreen Broadleaf forest	1	2392	24.9000001	2.741	6.361	0.149
Tropical	Evergreen Broadleaf forest	1	2392	24.9000001	2.741	6.361	0.194
Tropical	Evergreen Broadleaf forest	1	2392	24.9000001	2.741	6.361	0.156
Tropical	Evergreen Broadleaf forest	1	2392	24.9000001	2.741	6.361	0.247
Tropical	Evergreen Broadleaf forest	1	2545	24.36666616	3.035	4.606	0.261
Tropical	Evergreen Broadleaf forest	1	2545	24.36666616	3.035	4.606	0.156
Tropical	Evergreen Broadleaf forest	1	2545	24.36666616	3.035	4.606	0.216
Tropical	Evergreen Broadleaf forest	1	2545	24.36666616	3.035	4.606	0.253
Tropical	Evergreen Broadleaf forest	1	2545	24.36666616	3.035	4.606	0.224
Tropical	Evergreen Broadleaf forest	1	2545	24.36666616	3.035	4.606	0.171
Tropical	Evergreen Broadleaf forest	1	2545	24.46666654	3.035	4.543	0.218
Tropical	Evergreen Broadleaf forest	1	2545	24.46666654	3.035	4.543	0.269
Tropical	Evergreen Broadleaf forest	1	2545	24.46666654	3.035	4.543	0.303
Tropical	Evergreen Broadleaf forest	1	2545	24.46666654	3.035	4.543	0.29
Tropical	Evergreen Broadleaf forest	1	2545	24.46666654	3.035	4.543	0.248
Tropical	Evergreen Broadleaf forest	1	2327	24.13333321	2.741	5.811	0.164
Tropical	Evergreen Broadleaf forest	1	2327	24.13333321	2.741	5.811	0.235
Tropical	Evergreen Broadleaf forest	1	2327	24.13333321	2.741	5.811	0.146
Tropical	Evergreen Broadleaf forest	1	2327	24.13333321	2.741	5.811	0.216
Tropical	Evergreen Broadleaf forest	1	2327	24.13333321	2.741	5.811	0.251
Tropical	Evergreen Broadleaf forest	1	2327	24.13333321	2.741	5.811	0.18
Tropical	Evergreen Broadleaf forest	1	2327	24.13333321	2.741	5.811	0.32
Tropical	Evergreen Broadleaf forest	1	2327	24.13333321	2.741	5.811	0.26
Tropical	Evergreen Broadleaf forest	1	2327	24.13333321	2.741	5.811	0.239
Tropical	Evergreen Broadleaf forest	1	2327	24.0999999	2.741	6.23	0.221
Tropical	Evergreen Broadleaf forest	1	2327	24.0999999	2.741	6.23	0.239
Tropical	Evergreen Broadleaf forest	1	2327	24.0999999	2.741	6.23	0.154
Tropical	Evergreen Broadleaf forest	1	2327	24.0999999	2.741	6.23	0.149
Tropical	Evergreen Broadleaf forest	1	2327	24.0999999	2.741	6.23	0.225
Tropical	Evergreen Broadleaf forest	1	2327	24.0999999	2.741	6.23	0.212
Tropical	Evergreen Broadleaf forest	1	2327	24.0999999	2.741	6.23	0.234
Tropical	Evergreen Broadleaf forest	1	2327	24.0999999	2.741	6.23	0.249
Tropical	Evergreen Broadleaf forest	1	2327	24.0999999	2.741	6.23	0.28
Tropical	Evergreen Broadleaf forest	1	2856	23.54999971	2.186	5.746	0.311
Tropical	Evergreen Broadleaf forest	1	2856	23.54999971	2.186	5.746	0.326
Tropical	Evergreen Broadleaf forest	1	2856	23.54999971	2.186	5.746	0.271
Tropical	Evergreen Broadleaf forest	1	2856	23.54999971	2.186	5.746	0.336
Tropical	Evergreen Broadleaf forest	1	2856	23.54999971	2.186	5.746	0.293
Tropical	Evergreen Broadleaf forest	1	2856	23.54999971	2.186	5.746	0.333
Tropical	Evergreen Broadleaf forest	1	2399	24.2249999	3.035	5.865	0.334
Tropical	Evergreen Broadleaf forest	1	2399	24.2249999	3.035	5.865	0.322
Tropical	Evergreen Broadleaf forest	1	2399	24.2249999	3.035	5.865	0.331
Tropical	Evergreen Broadleaf forest	1	2399	24.2249999	3.035	5.865	0.335
Tropical	Evergreen Broadleaf forest	1	2399	24.2249999	3.035	5.865	0.282
Tropical	Evergreen Broadleaf forest	1	2399	24.2249999	3.035	5.865	0.298
Tropical	Evergreen Broadleaf forest	1	2399	24.2249999	3.035	5.865	0.285
Tropical	Evergreen Broadleaf forest	1	2399	24.2249999	3.035	5.865	0.31
Tropical	Evergreen Broadleaf forest	1	2399	24.2249999	3.035	5.865	0.272
Tropical	Evergreen Broadleaf forest	1	2399	24.2249999	3.035	5.865	0.289
Tropical	Evergreen Broadleaf forest	1	2399	24.2249999	3.035	5.865	0.338
Tropical	Evergreen Broadleaf forest	1	2399	24.2249999	3.035	5.865	0.351
Tropical	Evergreen Broadleaf forest	1	2399	24.2249999	3.035	5.865	0.249
Tropical	Evergreen Broadleaf forest	1	2399	24.2249999	3.035	5.865	0.278
Tropical	Evergreen Broadleaf forest	1	2399	24.2249999	3.035	5.865	0.32
Tropical	Evergreen Broadleaf forest	1	2540	24.25	3.035	4.71	0.215
Tropical	Evergreen Broadleaf forest	1	2540	24.25	3.035	4.71	0.253
Tropical	Evergreen Broadleaf forest	1	2540	24.25	3.035	4.71	0.201
Tropical	Evergreen Broadleaf forest	1	2540	24.25	3.035	4.71	0.231
Tropical	Evergreen Broadleaf forest	1	2540	24.25	3.035	4.71	0.247
Tropical	Evergreen Broadleaf forest	1	2540	24.25	3.035	4.71	0.223
Tropical	Evergreen Broadleaf forest	1	2540	24.25	3.035	4.71	0.334
Tropical	Evergreen Broadleaf forest	1	2540	24.25	3.035	4.71	0.231
Tropical	Evergreen Broadleaf forest	1	2540	24.25	3.035	4.71	0.239
Tropical	Evergreen Broadleaf forest	1	2540	24.25	3.035	4.71	0.327
Tropical	Evergreen Broadleaf forest	1	2540	24.25	3.035	4.71	0.229
Tropical	Evergreen Broadleaf forest	1	2540	24.25	3.035	4.71	0.258
Tropical	Evergreen Broadleaf forest	1	2540	24.25	3.035	4.71	0.258
Tropical	Evergreen Broadleaf forest	1	2540	24.25	3.035	4.71	0.267
Tropical	Evergreen Broadleaf forest	1	2540	24.25	3.035	4.71	0.22
Tropical	Evergreen Broadleaf forest	1	2540	24.25	3.035	4.71	0.216
Tropical	Evergreen Broadleaf forest	1	2540	24.25	3.035	4.71	0.237
Tropical	Evergreen Broadleaf forest	1	2540	24.25	3.035	4.71	0.265
Tropical	Evergreen Broadleaf forest	1	2540	24.25	3.035	4.71	0.19
Tropical	Evergreen Broadleaf forest	1	2540	24.2750001	3.035	5.78	0.225
Tropical	Evergreen Broadleaf forest	1	2540	24.2750001	3.035	5.78	0.153
Tropical	Evergreen Broadleaf forest	1	2540	24.2750001	3.035	5.78	0.168
Tropical	Evergreen Broadleaf forest	1	2540	24.2750001	3.035	5.78	0.249
Tropical	Evergreen Broadleaf forest	1	2540	24.2750001	3.035	5.78	0.204
Tropical	Evergreen Broadleaf forest	1	2540	24	3.035	4.396	0.331
Tropical	Evergreen Broadleaf forest	1	2540	24	3.035	4.396	0.26
Tropical	Evergreen Broadleaf forest	1	2540	24	3.035	4.396	0.243
Tropical	Evergreen Broadleaf forest	1	2540	24	3.035	4.396	0.326
Tropical	Evergreen Broadleaf forest	1	2540	24	3.035	4.396	0.291
Tropical	Evergreen Broadleaf forest	1	2693	21.7750001	0.063	5.022	0.36
Tropical	Evergreen Broadleaf forest	1	2693	21.7750001	0.063	5.022	0.395
Tropical	Evergreen Broadleaf forest	1	2693	21.7750001	0.063	5.022	0.281
Tropical	Evergreen Broadleaf forest	1	2693	21.7750001	0.063	5.022	0.323
Tropical	Evergreen Broadleaf forest	1	2327	26.2249999	2.741	6.636	0.157
Tropical	Evergreen Broadleaf forest	1	2327	26.2249999	2.741	6.636	0.199
Tropical	Evergreen Broadleaf forest	1	2327	26.2249999	2.741	6.636	0.163
Tropical	Evergreen Broadleaf forest	1	2327	26.2249999	2.741	6.636	0.16
Tropical	Evergreen Broadleaf forest	1	2327	26.2249999	2.741	6.636	0.141
Tropical	Evergreen Broadleaf forest	1	2327	25.57500029	2.741	6.318	0.177
Tropical	Evergreen Broadleaf forest	1	2327	25.57500029	2.741	6.318	0.128
Tropical	Evergreen Broadleaf forest	1	2327	25.57500029	2.741	6.318	0.07
Tropical	Evergreen Broadleaf forest	1	2327	25.57500029	2.741	6.318	0.323
Tropical	Evergreen Broadleaf forest	1	2327	25.57500029	2.741	6.318	0.157
Tropical	Evergreen Broadleaf forest	1	2450	25.75	2.741	4.236	0.26
Tropical	Evergreen Broadleaf forest	1	2450	25.75	2.741	4.236	0.251
Tropical	Evergreen Broadleaf forest	1	2450	25.75	2.741	4.236	0.33
Tropical	Evergreen Broadleaf forest	1	2450	25.75	2.741	4.236	0.352
Tropical	Evergreen Broadleaf forest	1	2450	25.75	2.741	4.236	0.222
Tropical	Evergreen Broadleaf forest	1	2443	24.86666679	3.035	4.974	0.25
Tropical	Evergreen Broadleaf forest	1	2443	24.86666679	3.035	4.974	0.268
Tropical	Evergreen Broadleaf forest	1	2443	24.86666679	3.035	4.974	0.261
Tropical	Evergreen Broadleaf forest	1	2443	24.86666679	3.035	4.974	0.248
Tropical	Evergreen Broadleaf forest	1	2443	24.86666679	3.035	4.974	0.285
Tropical	Evergreen Broadleaf forest	1	2443	25.07500029	3.035	6.038	0.191
Tropical	Evergreen Broadleaf forest	1	2443	25.07500029	3.035	6.038	0.217
Tropical	Evergreen Broadleaf forest	1	2443	25.07500029	3.035	6.038	0.246
Tropical	Evergreen Broadleaf forest	1	2443	25.07500029	3.035	6.038	0.317
Tropical	Evergreen Broadleaf forest	1	2443	25.07500029	3.035	6.038	0.237
Tropical	Evergreen Broadleaf forest	1	2443	25.23333359	3.035	5.762	0.212
Tropical	Evergreen Broadleaf forest	1	2443	25.23333359	3.035	5.762	0.285
Tropical	Evergreen Broadleaf forest	1	2443	25.23333359	3.035	5.762	0.311
Tropical	Evergreen Broadleaf forest	1	2443	25.23333359	3.035	5.762	0.251
Tropical	Evergreen Broadleaf forest	1	2443	25.23333359	3.035	5.762	0.306
Tropical	Evergreen Broadleaf forest	1	2327	24.43999977	2.741	6.294	0.207
Tropical	Evergreen Broadleaf forest	1	2327	24.43999977	2.741	6.294	0.201
Tropical	Evergreen Broadleaf forest	1	2327	24.43999977	2.741	6.294	0.22
Tropical	Evergreen Broadleaf forest	1	2327	24.43999977	2.741	6.294	0.249
Tropical	Evergreen Broadleaf forest	1	2327	24.43999977	2.741	6.294	0.216
Tropical	Evergreen Broadleaf forest	1	2327	24.99999952	2.741	5.6	0.167
Tropical	Evergreen Broadleaf forest	1	2327	24.99999952	2.741	5.6	0.289
Tropical	Evergreen Broadleaf forest	1	2327	24.99999952	2.741	5.6	0.281
Tropical	Evergreen Broadleaf forest	1	2327	24.99999952	2.741	5.6	0.3
Tropical	Evergreen Broadleaf forest	1	2327	24.99999952	2.741	5.6	0.348
Tropical	Evergreen Broadleaf forest	1	2327	24.99999952	2.741	5.6	0.35
Tropical	Evergreen Broadleaf forest	1	2327	24.99999952	2.741	5.6	0.331
Tropical	Evergreen Broadleaf forest	1	2327	24.99999952	2.741	5.6	0.33
Tropical	Evergreen Broadleaf forest	1	2327	24.99999952	2.741	5.6	0.308
Tropical	Evergreen Broadleaf forest	1	2327	24.99999952	2.741	5.6	0.242
Tropical	Evergreen Broadleaf forest	1	2327	24.99999952	2.741	5.6	0.22
Tropical	Evergreen Broadleaf forest	1	2327	24.99999952	2.741	5.6	0.331
Tropical	Evergreen Broadleaf forest	1	2327	24.99999952	2.741	5.6	0.249
Tropical	Evergreen Broadleaf forest	1	2327	24.99999952	2.741	5.6	0.201
Tropical	Evergreen Broadleaf forest	1	2327	24.99999952	2.741	5.6	0.237
Tropical	Evergreen Broadleaf forest	1	2327	24.99999952	2.741	5.6	0.277
Tropical	Evergreen Broadleaf forest	1	2327	24.99999952	2.741	5.6	0.342
Tropical	Evergreen Broadleaf forest	1	2327	24.99999952	2.741	5.6	0.287
Tropical	Evergreen Broadleaf forest	1	2327	24.99999952	2.741	5.6	0.304
Tropical	Evergreen Broadleaf forest	1	2327	23.96666654	2.741	6.404	0.344
Tropical	Evergreen Broadleaf forest	1	2327	23.96666654	2.741	6.404	0.298
Tropical	Evergreen Broadleaf forest	1	2327	23.96666654	2.741	6.404	0.224
Tropical	Evergreen Broadleaf forest	1	2327	23.96666654	2.741	6.404	0.207
Tropical	Evergreen Broadleaf forest	1	2327	23.96666654	2.741	6.404	0.19
Tropical	Evergreen Broadleaf forest	1	2450	26.375	2.741	6.392	0.156
Tropical	Evergreen Broadleaf forest	1	2450	26.375	2.741	6.392	0.215
Tropical	Evergreen Broadleaf forest	1	2450	26.375	2.741	6.392	0.217
Tropical	Evergreen Broadleaf forest	1	2450	26.375	2.741	6.392	0.137
Tropical	Evergreen Broadleaf forest	1	2450	26.375	2.741	6.392	0.268
Tropical	Evergreen Broadleaf forest	1	2424	24.39999962	2.186	4.646	0.302
Tropical	Evergreen Broadleaf forest	1	2424	24.39999962	2.186	4.646	0.203
Tropical	Evergreen Broadleaf forest	1	2424	24.39999962	2.186	4.646	0.275
Tropical	Evergreen Broadleaf forest	1	2424	24.39999962	2.186	4.646	0.324
Tropical	Evergreen Broadleaf forest	1	2424	24.39999962	2.186	4.646	0.357
Tropical	Evergreen Broadleaf forest	1	2424	24.375	2.186	5.58	0.264
Tropical	Evergreen Broadleaf forest	1	2424	24.375	2.186	5.58	0.215
Tropical	Evergreen Broadleaf forest	1	2424	24.375	2.186	5.58	0.252
Tropical	Evergreen Broadleaf forest	1	2424	24.375	2.186	5.58	0.251
Tropical	Evergreen Broadleaf forest	1	2424	24.375	2.186	5.58	0.199
Tropical	Evergreen Broadleaf forest	1	2382	25.92499971	2.186	5.33	0.255
Tropical	Evergreen Broadleaf forest	1	2382	25.92499971	2.186	5.33	0.189
Tropical	Evergreen Broadleaf forest	1	2382	25.92499971	2.186	5.33	0.315
Tropical	Evergreen Broadleaf forest	1	2382	25.92499971	2.186	5.33	0.223
Tropical	Evergreen Broadleaf forest	1	2382	25.92499971	2.186	5.33	0.21
Tropical	Evergreen Broadleaf forest	1	2440	24.7750001	2.741	7.114	0.164
Tropical	Evergreen Broadleaf forest	1	2440	24.7750001	2.741	7.114	0.215
Tropical	Evergreen Broadleaf forest	1	2440	24.7750001	2.741	7.114	0.15
Tropical	Evergreen Broadleaf forest	1	2440	24.7750001	2.741	7.114	0.172
Tropical	Evergreen Broadleaf forest	1	2440	24.7750001	2.741	7.114	0.149
Tropical	Evergreen Broadleaf forest	1	2440	24.66666667	2.741	7.332	0.206
Tropical	Evergreen Broadleaf forest	1	2440	24.66666667	2.741	7.332	0.137
Tropical	Evergreen Broadleaf forest	1	2440	24.66666667	2.741	7.332	0.151
Tropical	Evergreen Broadleaf forest	1	2440	24.66666667	2.741	7.332	0.121
Tropical	Evergreen Broadleaf forest	1	2440	24.66666667	2.741	7.332	0.268
Tropical	Evergreen Broadleaf forest	1	2177	25.875	2.274	6.73	0.246
Tropical	Evergreen Broadleaf forest	1	2177	25.875	3.035	6.73	0.12
Tropical	Evergreen Broadleaf forest	1	2177	25.875	3.035	6.73	0.122
Tropical	Evergreen Broadleaf forest	1	2177	25.875	0.701	6.73	0.238
Tropical	Evergreen Broadleaf forest	1	2177	25.875	3.035	6.73	0.119
Tropical	Evergreen Broadleaf forest	1	2177	26.17500019	3.035	6.58	0.178
Tropical	Evergreen Broadleaf forest	1	2177	26.17500019	0.635	6.58	0.164
Tropical	Evergreen Broadleaf forest	1	2177	26.17500019	1.046	6.58	0.21
Tropical	Evergreen Broadleaf forest	1	2177	26.17500019	2.741	6.58	0.138
Tropical	Evergreen Broadleaf forest	1	2177	26.17500019	2	6.58	0.206
Tropical	Evergreen Broadleaf forest	1	2177	26.17500019	1.959	6.58	0.29
Tropical	Evergreen Broadleaf forest	1	2177	26.17500019	3.646	6.58	0.25
Tropical	Evergreen Broadleaf forest	1	2177	26.17500019	1.804	6.58	0.288
Tropical	Evergreen Broadleaf forest	1	2856	25.55000019	2.186	5.414	0.284
Tropical	Evergreen Broadleaf forest	1	2856	25.55000019	2.186	5.414	0.283
Tropical	Evergreen Broadleaf forest	1	2856	25.55000019	2.186	5.414	0.307
Tropical	Evergreen Broadleaf forest	1	2856	25.55000019	2.186	5.414	0.301
Tropical	Evergreen Broadleaf forest	1	2856	24.27499962	2.186	4.258	0.231
Tropical	Evergreen Broadleaf forest	1	2856	24.27499962	2.186	4.258	0.271
Tropical	Evergreen Broadleaf forest	1	2856	24.06666629	2.186	4.968	0.341
Tropical	Evergreen Broadleaf forest	1	2856	23.54999971	2.186	5.718	0.269
Tropical	Evergreen Broadleaf forest	1	2856	23.54999971	2.186	5.718	0.32
Tropical	Evergreen Broadleaf forest	1	2856	23.54999971	2.186	5.718	0.269
Tropical	Evergreen Broadleaf forest	1	2856	23.92500019	2.186	5.364	0.329
Tropical	Evergreen Broadleaf forest	1	2856	23.92500019	2.186	5.364	0.32
Tropical	Evergreen Broadleaf forest	1	2856	23.92500019	2.186	5.364	0.329
Tropical	Evergreen Broadleaf forest	1	2856	23.9749999	2.186	5.176	0.357
Tropical	Evergreen Broadleaf forest	1	2856	23.9749999	2.186	5.176	0.322
Tropical	Evergreen Broadleaf forest	1	2177	26.63333384	3.035	3.342	0.347
Tropical	Evergreen Broadleaf forest	1	2177	26.63333384	2.741	3.342	0.332
Tropical	Evergreen Broadleaf forest	1	2177	26.63333384	2.186	3.342	0.357
Tropical	Evergreen Broadleaf forest	1	2177	26.63333384	3.035	3.342	0.294
Tropical	Evergreen Broadleaf forest	1	2177	26.63333384	3.035	3.342	0.296
Tropical	Evergreen Broadleaf forest	1	2177	26.63333384	2.186	3.342	0.303
Tropical	Evergreen Broadleaf forest	1	2177	26.77499962	0.104	6.545	0.358
Tropical	Evergreen Broadleaf forest	1	1079	26.77499962	0.104	6.545	0.242
Tropical	Evergreen Broadleaf forest	1	1079	26.77499962	0.104	6.545	0.215
Tropical	Evergreen Broadleaf forest	1	2177	26.77499962	0.104	6.545	0.344
