# Supplementary material for: Limiting Resources Define the Global Pattern of Soil Microbial Carbon Use Efficiency
Source: Adv Sci (Weinh). 2024 Jul 18;11(35):2308176. doi: 10.1002/advs.202308176 (PMC11425281; doi:10.1002/advs.202308176)
Supplement: Supplementary file 3 — Supporting Information [file ADVS-11-2308176-s001.xlsx]

## Sheet: Sheet1
Title	Site	Long	Lat	Climate zone	Treatment	CUEc	SDc	Nc	CUEt	SDt	Nt	yi	vi
Inactive and inefficient: Warming and drought effect on microbial carbon processing in alpine grassland at depth	1	109.317	37.6	Arid	drought	0.16	0.03	3	0.21	0.04	3	0.271934	0.0238125	SD=mean value * 0.1
Inactive and inefficient: Warming and drought effect on microbial carbon processing in alpine grassland at depth	1	109.317	37.6	Arid	warming	0.16	0.03	3	0.17	0.06	3	0.0606246	0.0532412
Inactive and inefficient: Warming and drought effect on microbial carbon processing in alpine grassland at depth	1	109.317	37.6	Arid	warming	0.12	0.01	3	0.03	0.001	3	-1.38629	0.00268519
Inactive and inefficient: Warming and drought effect on microbial carbon processing in alpine grassland at depth	1	109.317	37.6	Arid	drought	0.16	0.04	3	0.06	0.02	3	-0.980829	0.0578704
Inactive and inefficient: Warming and drought effect on microbial carbon processing in alpine grassland at depth	1	109.317	37.6	Arid	warming	0.16	0.04	3	0.07	0.01	3	-0.826679	0.0276361
Long-term warming increased microbial carbon use efficiency and turnover rate under conservation tillage system	2	116.567	36.85	Arid	warming	0.18	0.02	4	0.05	0.01	4	-1.28093	0.0130864
Long-term warming increased microbial carbon use efficiency and turnover rate under conservation tillage system	2	116.567	36.85	Arid	warming	0.16	0.02	4	0.21	0.02	4	0.271934	0.00617382
Nutrient supply enhanced wheat residue-carbon mineralization, microbial growth, and microbial carbon-use efficiency when residues were supplied at high rate in contrasting soils	3	147.149	-33.0886	Arid	C	0.304	0.053	4	0.292	0.045	4	-0.0402739	0.0135362
Nutrient supply enhanced wheat residue-carbon mineralization, microbial growth, and microbial carbon-use efficiency when residues were supplied at high rate in contrasting soils	3	147.149	-33.0886	Arid	C	0.446	0.061	4	0.408	0.015	4	-0.0890518	0.00501451
Root exudate carbon mitigates nitrogen loss in a semi-arid soil	4	116.55	-30	Arid	C	0.413	0.045	3	0.428	0.052	3	0.0356756	0.00887771
Root exudate carbon mitigates nitrogen loss in a semi-arid soil	4	116.55	-30	Arid	C	0.424	0.032	3	0.506	0.026	3	0.176803	0.00277874
Root exudate carbon mitigates nitrogen loss in a semi-arid soil	4	116.55	-30	Arid	C	0.383	0.032	3	0.435	0.052	3	0.127311	0.00709021
Root exudate carbon mitigates nitrogen loss in a semi-arid soil	4	116.55	-30	Arid	C	0.191	0.032	3	0.263	0.039	3	0.319881	0.0166863
Root exudate carbon mitigates nitrogen loss in a semi-arid soil	4	116.55	-30	Arid	C	0.786	0.04	3	0.813	0.033	3	0.0337743	0.00141248
Root exudate carbon mitigates nitrogen loss in a semi-arid soil	4	116.55	-30	Arid	C	0.807	0.033	3	0.822	0.039	3	0.0184167	0.00130774
Root exudate carbon mitigates nitrogen loss in a semi-arid soil	4	116.55	-30	Arid	C	0.794	0.039	3	0.824	0.053	3	0.0370871	0.00218324
Root exudate carbon mitigates nitrogen loss in a semi-arid soil	4	116.55	-30	Arid	C	0.492	0.052	3	0.598	0.026	3	0.195112	0.00435365
Clarifying the interpretation of carbon use efficiency in soil through methods comparison	5	-72.1667	42.5	Cold	C	0.223	0.03	5	0.158	0.044	5	-0.344577	0.01913
Clarifying the interpretation of carbon use efficiency in soil through methods comparison	5	-72.1667	42.5	Cold	C	0.585	0.037	5	0.155	0.083	5	-1.32819	0.0581487
Ecological memory of recurrent drought modifies soil processes via changes in soil microbial community	6	11.3056	47.1292	Cold	drought	0.25	0.08	4	0.227	0.058	4	-0.0965109	0.0419209
Ecological memory of recurrent drought modifies soil processes via changes in soil microbial community	6	11.3056	47.1292	Cold	drought	0.25	0.08	4	0.142	0.071	4	-0.565634	0.0881
Effect of temperature on metabolic activity of intact microbial communities: Evidence for altered metabolic pathway activity but not for increased maintenance respiration and reduced carbon use efficiency	7	-111.669	35.4154	Cold	warming	0.73	0.01	6	0.75	0.005	6	0.0270287	3.86828e-05
Effects of nitrogen and phosphorus additions on decomposition and accumulation of soil organic carbon in alpine meadows on the Tibetan Plateau	8	102.883	34.9167	Cold	N	0.763	0.008	5	0.648	0.024	5	-0.163367	0.000296335
Effects of nitrogen and phosphorus additions on decomposition and accumulation of soil organic carbon in alpine meadows on the Tibetan Plateau	8	102.883	34.9167	Cold	P	0.763	0.008	5	0.695	0.016	5	-0.0933462	0.000127985
Effects of nitrogen and phosphorus additions on decomposition and accumulation of soil organic carbon in alpine meadows on the Tibetan Plateau	8	102.883	34.9167	Cold	NP	0.763	0.008	5	0.687	0.008	5	-0.104924	4.91072e-05
Effects of nitrogen and phosphorus additions on decomposition and accumulation of soil organic carbon in alpine meadows on the Tibetan Plateau	8	102.883	34.9167	Cold	N	0.353	0.017	5	0.27	0.017	5	-0.268046	0.00125672
Effects of nitrogen and phosphorus additions on decomposition and accumulation of soil organic carbon in alpine meadows on the Tibetan Plateau	8	102.883	34.9167	Cold	P	0.353	0.017	5	0.231	0.017	5	-0.42405	0.00154704
Effects of nitrogen and phosphorus additions on decomposition and accumulation of soil organic carbon in alpine meadows on the Tibetan Plateau	8	102.883	34.9167	Cold	NP	0.353	0.017	5	0.257	0.025	5	-0.317392	0.00235639
Greater microbial carbon use efficiency and carbon sequestration in soils: Amendment of biochar versus crop straws	9	113.85	35.15	Cold	C	0.0393742	0.0033	3	0.0393742	0.001	3	0	0.00255645
Greater microbial carbon use efficiency and carbon sequestration in soils: Amendment of biochar versus crop straws	9	113.85	35.15	Cold	C	0.046	0.003	3	0.043	0.002	3	-0.0674413	0.00213888
Increased Above- and Belowground Plant Input Can Both Trigger Microbial Nitrogen Mining in Subarctic Tundra Soils	10	18.8333	68.3167	Cold	N	0.048	0.009	6	0.05	0.008	6	0.040822	0.010126
Increased Above- and Belowground Plant Input Can Both Trigger Microbial Nitrogen Mining in Subarctic Tundra Soils	10	18.8333	68.3167	Cold	C	0.048	0.009	6	0.056	0.01	6	0.154151	0.011174
Increased Above- and Belowground Plant Input Can Both Trigger Microbial Nitrogen Mining in Subarctic Tundra Soils	10	18.8333	68.3167	Cold	N	0.048	0.009	6	0.039	0.004	6	-0.207639	0.00761261
Increased Above- and Belowground Plant Input Can Both Trigger Microbial Nitrogen Mining in Subarctic Tundra Soils	10	18.8333	68.3167	Cold	C	0.048	0.009	6	0.034	0.009	6	-0.34484	0.0175376
Increased microbial anabolism contributes to soil carbon sequestration by mineral fertilization in temperate grasslands	11	11.0728	51.5669	Cold	NP	0.279	0.046	4	0.569	0.11	4	0.712669	0.0161392
Increased microbial anabolism contributes to soil carbon sequestration by mineral fertilization in temperate grasslands	12	11.9019	52.7808	Cold	NP	0.31	0.05	4	0.381	0.151	4	0.206227	0.0457721
Increased microbial anabolism contributes to soil carbon sequestration by mineral fertilization in temperate grasslands	11	11.0728	51.5669	Cold	NP	0.294	0.036	4	0.501	0.018	4	0.533026	0.00407115
Increased microbial anabolism contributes to soil carbon sequestration by mineral fertilization in temperate grasslands	12	11.9019	52.7808	Cold	NP	0.305	0.05	4	0.359	0.164	4	0.163011	0.0588908
Increased microbial anabolism contributes to soil carbon sequestration by mineral fertilization in temperate grasslands	11	11.0728	51.5669	Cold	warming	0.279	0.046	4	0.294	0.036	4	0.052368	0.0105443
Increased microbial anabolism contributes to soil carbon sequestration by mineral fertilization in temperate grasslands	12	11.9019	52.7808	Cold	warming	0.31	0.05	4	0.305	0.05	4	-0.0162605	0.0132223
Lower microbial carbon use efficiency reduces cellulose-derived carbon retention in soils amended with compost versus mineral fertilizers	13	114.7	35	Cold	NP	0.103683	0.00294275	3	0.0642493	0.00353286	3	-0.478567	0.00127637
Mechanisms driving the soil organic matter decomposition response to nitrogen enrichment in grassland soils	14	-101.63	41.2	Cold	N	0.35	0.069282	3	0.27	0.034641	3	-0.259511	0.0185482
Mechanisms driving the soil organic matter decomposition response to nitrogen enrichment in grassland soils	14	-101.63	41.2	Cold	P	0.35	0.069282	3	0.24	0.0519615	3	-0.377294	0.0286862
Mechanisms driving the soil organic matter decomposition response to nitrogen enrichment in grassland soils	14	-101.63	41.2	Cold	NP	0.35	0.069282	3	0.16	0.0173205	3	-0.782759	0.0169675
Mechanisms driving the soil organic matter decomposition response to nitrogen enrichment in grassland soils	14	-101.63	41.2	Cold	N	0.25	0.0173205	3	0.22	0.034641	3	-0.127833	0.00986446
Mechanisms driving the soil organic matter decomposition response to nitrogen enrichment in grassland soils	14	-101.63	41.2	Cold	P	0.25	0.0173205	3	0.17	0.0173205	3	-0.385662	0.00506021
Mechanisms driving the soil organic matter decomposition response to nitrogen enrichment in grassland soils	14	-101.63	41.2	Cold	NP	0.25	0.0173205	3	0.16	0.0173205	3	-0.446287	0.00550625
Mechanisms driving the soil organic matter decomposition response to nitrogen enrichment in grassland soils	15	-104.77	39.07	Cold	N	0.41	0.0282843	2	0.45	0.069282	3	0.0930904	0.0102808
Mechanisms driving the soil organic matter decomposition response to nitrogen enrichment in grassland soils	15	-104.77	39.07	Cold	P	0.41	0.0282843	2	0.35	0.0866025	3	-0.158224	0.0227877
Mechanisms driving the soil organic matter decomposition response to nitrogen enrichment in grassland soils	15	-104.77	39.07	Cold	NP	0.41	0.0282843	2	0.39	0.034641	3	-0.0500104	0.00500938
Mechanisms driving the soil organic matter decomposition response to nitrogen enrichment in grassland soils	15	-104.77	39.07	Cold	N	0.29	0.0173205	3	0.29	0.0173205	3	0	0.00237812
Mechanisms driving the soil organic matter decomposition response to nitrogen enrichment in grassland soils	15	-104.77	39.07	Cold	P	0.29	0.0173205	3	0.29	0.034641	3	0	0.0059453
Mechanisms driving the soil organic matter decomposition response to nitrogen enrichment in grassland soils	15	-104.77	39.07	Cold	NP	0.29	0.0173205	3	0.25	0.0173205	3	-0.14842	0.00278906
Microbial carbon and nitrogen cycling responses to drought and temperature in differently managed mountain grasslands	16	11.3167	47.1167	Cold	drought	0.609723	0.06367	4	0.580988	0.042382	4	-0.0482747	0.00405648
Microbial carbon and nitrogen cycling responses to drought and temperature in differently managed mountain grasslands	16	11.3167	47.1167	Cold	drought	0.470699	0.06368	4	0.491575	0.042404	4	0.0433957	0.00643598
Microbial carbon and nitrogen cycling responses to drought and temperature in differently managed mountain grasslands	16	11.3167	47.1167	Cold	drought	0.505108	0.077728	4	0.504707	0.070648	4	-0.000794205	0.0108185
Microbial carbon and nitrogen cycling responses to drought and temperature in differently managed mountain grasslands	16	11.3167	47.1167	Cold	drought	0.419246	0.042336	4	0.507538	0.028106	4	0.191114	0.00331596
Microbial carbon and nitrogen cycling responses to drought and temperature in differently managed mountain grasslands	16	11.3167	47.1167	Cold	warming	0.609723	0.06367	4	0.470699	0.06368	4	-0.258786	0.00730184
Microbial carbon and nitrogen cycling responses to drought and temperature in differently managed mountain grasslands	16	11.3167	47.1167	Cold	warming	0.505108	0.077728	4	0.419246	0.042336	4	-0.186314	0.00846937
Microbial growth and carbon use efficiency show seasonal responses in a multifactorial climate change experiment	17	14.1	47.4936	Cold	warming	0.408381	0.052748	8	0.431124	0.19096	3	0.0541959	0.0674827
Microbial growth and carbon use efficiency show seasonal responses in a multifactorial climate change experiment	17	14.1	47.4936	Cold	warming	0.408381	0.052748	8	0.392674	0.0258426	3	-0.0392204	0.00352913
Microbial growth and carbon use efficiency show seasonal responses in a multifactorial climate change experiment	17	14.1	47.4936	Cold	warming	0.344772	0.0421574	8	0.463047	0.0899725	3	0.294945	0.0144538
Microbial growth and carbon use efficiency show seasonal responses in a multifactorial climate change experiment	17	14.1	47.4936	Cold	warming	0.344772	0.0421574	8	0.338338	0.0651404	3	-0.0188393	0.014225
Microbial growth and carbon use efficiency show seasonal responses in a multifactorial climate change experiment	17	14.1	47.4936	Cold	warming	0.408717	0.0814975	8	0.561508	0.0428626	2	0.317603	0.00788347
Microbial growth and carbon use efficiency show seasonal responses in a multifactorial climate change experiment	17	14.1	47.4936	Cold	warming	0.408717	0.0814975	8	0.361085	0.0261109	3	-0.12391	0.00671299
Microbial growth and carbon use efficiency show seasonal responses in a multifactorial climate change experiment	17	14.1	47.4936	Cold	warming	0.408381	0.052748	8	0.39734	0.0458931	4	-0.0274079	0.00542052
Microbial growth and carbon use efficiency show seasonal responses in a multifactorial climate change experiment	17	14.1	47.4936	Cold	warming	0.344772	0.0421574	8	0.288962	0.0551941	4	-0.176589	0.01099
Microbial growth and carbon use efficiency show seasonal responses in a multifactorial climate change experiment	17	14.1	47.4936	Cold	warming	0.408717	0.0814975	8	0.499251	0.147927	4	0.200085	0.026918
Microbial physiology and soil CO2 efflux after 9 years of soil warming in a ?C no indications for thermal adaptations	18	11.6392	47.5806	Cold	warming	0.792	0.0792	3	0.772	0.0772	3	-0.0255768	0.00666667
Microbial physiology and soil CO2 efflux after 9 years of soil warming in a ?C no indications for thermal adaptations	18	11.6392	47.5806	Cold	warming	0.724	0.0724	3	0.784	0.0784	3	0.0796176	0.00666667
Microbial physiology and soil CO2 efflux after 9 years of soil warming in a ?C no indications for thermal adaptations	18	11.6392	47.5806	Cold	warming	0.74	0.074	3	0.704	0.0704	3	-0.0498718	0.00666667
Microbial physiology and soil CO2 efflux after 9 years of soil warming in a ?C no indications for thermal adaptations	18	11.6392	47.5806	Cold	warming	0.668	0.0668	3	0.656	0.0656	3	-0.0181274	0.00666667
Microbial physiology and soil CO2 efflux after 9 years of soil warming in a ?C no indications for thermal adaptations	18	11.6392	47.5806	Cold	warming	0.6	0.06	3	0.6	0.06	3	0	0.00666667
Microbial temperature sensitivity and biomass change explain soil carbon loss with warming	19	-21.1858	64	Cold	warming	0.248869	0.0252944	5	0.262443	0.050591	5	0.0531073	0.00949806
Microbial temperature sensitivity and biomass change explain soil carbon loss with warming	19	-21.1858	64	Cold	warming	0.248869	0.0252944	5	0.20362	0.0303546	5	-0.200671	0.0065107
Microbial temperature sensitivity and biomass change explain soil carbon loss with warming	19	-21.1858	64	Cold	warming	0.248869	0.0252944	5	0.244344	0.060707	5	-0.0183496	0.0144114
Microbial temperature sensitivity and biomass change explain soil carbon loss with warming	19	-21.1858	64	Cold	warming	0.248869	0.0252944	5	0.233032	0.055649	5	-0.0657509	0.0134715
Microbial carbon use efficiency and priming effect regulate soil carbon storage under nitrogen deposition by slowing soil organic matter decomposition	20	116.283	42.0333	Cold	N	0.725868	0.0526007	3	0.773713	0.0525244	3	0.0638328	0.00328661
Microbial carbon use efficiency and priming effect regulate soil carbon storage under nitrogen deposition by slowing soil organic matter decomposition	20	116.283	42.0333	Cold	N	0.725868	0.0526007	3	0.849601	0.0226656	3	0.157399	0.00198767
Microbial carbon use efficiency and priming effect regulate soil carbon storage under nitrogen deposition by slowing soil organic matter decomposition	20	116.283	42.0333	Cold	N	0.33823	0.0525019	3	0.195975	0.0150844	3	-0.545739	0.0100065
Microbial carbon use efficiency and priming effect regulate soil carbon storage under nitrogen deposition by slowing soil organic matter decomposition	20	116.283	42.0333	Cold	N	0.33823	0.0525019	3	0.172523	0.0450212	3	-0.673196	0.0307313
Microbial carbon use efficiency in grassland soils subjected to nitrogen and phosphorus additions	21	-93.21	45.43	Cold	N	0.2102	0.0691	3	0.2397	0.0853	3	0.131329	0.0782346
Microbial carbon use efficiency in grassland soils subjected to nitrogen and phosphorus additions	22	-93.39	41.79	Cold	N	0.333	0.0527	3	0.3948	0.046	3	0.170237	0.0128738
Microbial carbon use efficiency in grassland soils subjected to nitrogen and phosphorus additions	21	-93.21	45.43	Cold	P	0.2102	0.0691	3	0.2923	0.1176	3	0.329721	0.0899776
Microbial carbon use efficiency in grassland soils subjected to nitrogen and phosphorus additions	22	-93.39	41.79	Cold	P	0.333	0.0527	3	0.4079	0.035	3	0.20288	0.0108027
Microbial carbon use efficiency in grassland soils subjected to nitrogen and phosphorus additions	21	-93.21	45.43	Cold	NP	0.2102	0.0691	3	0.2593	0.0291	3	0.209926	0.0402203
Microbial carbon use efficiency in grassland soils subjected to nitrogen and phosphorus additions	22	-93.39	41.79	Cold	NP	0.333	0.0527	3	0.4172	0.0149	3	0.225423	0.00877373
Microbial carbon use efficiency in grassland soils subjected to nitrogen and phosphorus additions	21	-93.21	45.43	Cold	N	0.2973	0.0925	3	0.3612	0.161	3	0.19469	0.098495
Microbial carbon use efficiency in grassland soils subjected to nitrogen and phosphorus additions	22	-93.39	41.79	Cold	N	0.4649	0.172	3	0.3503	0.102	3	-0.283032	0.0738882
Microbial carbon use efficiency in grassland soils subjected to nitrogen and phosphorus additions	21	-93.21	45.43	Cold	P	0.2973	0.0925	3	0.316	0.0871	3	0.0610005	0.0575925
Microbial carbon use efficiency in grassland soils subjected to nitrogen and phosphorus additions	22	-93.39	41.79	Cold	P	0.4649	0.172	3	0.3501	0.169	3	-0.283604	0.123299
Microbial carbon use efficiency in grassland soils subjected to nitrogen and phosphorus additions	21	-93.21	45.43	Cold	NP	0.2973	0.0925	3	0.1752	0.0088	3	-0.528814	0.033109
Microbial carbon use efficiency in grassland soils subjected to nitrogen and phosphorus additions	22	-93.39	41.79	Cold	NP	0.4649	0.172	3	0.4217	0.0376	3	-0.0975282	0.0482764
Nitrogen input enhances microbial carbon use efficiency by altering plant–microbe–mineral interactions	26	110.25	37.3	Cold	N	0.190311	0.0499582	5	0.22596	0.0646425	5	0.171698	0.0301504
Nitrogen input enhances microbial carbon use efficiency by altering plant–microbe–mineral interactions	26	110.25	37.3	Cold	N	0.190311	0.0499582	5	0.265526	0.047152	5	0.333053	0.020089
Nitrogen input enhances microbial carbon use efficiency by altering plant–microbe–mineral interactions	26	110.25	37.3	Cold	N	0.190311	0.0499582	5	0.315598	0.038353	5	0.50581	0.0167358
Nitrogen input enhances microbial carbon use efficiency by altering plant–microbe–mineral interactions	26	110.25	37.3	Cold	N	0.190311	0.0499582	5	0.369614	0.0353679	5	0.6638	0.0156134
Nutrient addition reduces carbon sequestration in a Tibetan grassland soil: Disentangling microbial and physical controls	27	101.2	37.6167	Cold	N	0.748624	0.00734	4	0.732722	0.007338	4	-0.0214705	4.91064e-05
Nutrient addition reduces carbon sequestration in a Tibetan grassland soil: Disentangling microbial and physical controls	27	101.2	37.6167	Cold	P	0.748624	0.00734	4	0.722936	0.002446	4	-0.0349162	2.68947e-05
Nutrient addition reduces carbon sequestration in a Tibetan grassland soil: Disentangling microbial and physical controls	27	101.2	37.6167	Cold	NP	0.748624	0.00734	4	0.736391	0.004894	4	-0.0164756	3.50749e-05
Nutrient addition reduces carbon sequestration in a Tibetan grassland soil: Disentangling microbial and physical controls	27	101.2	37.6167	Cold	N	0.544343	0.029356	4	0.514985	0.012232	4	-0.0554418	0.000868132
Nutrient addition reduces carbon sequestration in a Tibetan grassland soil: Disentangling microbial and physical controls	27	101.2	37.6167	Cold	P	0.544343	0.029356	4	0.499083	0.02691	4	-0.0868071	0.0014539
Nutrient addition reduces carbon sequestration in a Tibetan grassland soil: Disentangling microbial and physical controls	27	101.2	37.6167	Cold	NP	0.544343	0.029356	4	0.541896	0.014678	4	-0.00450546	0.000910508
Simulated rhizosphere deposits induce microbial N-mining that mayaccelerate shrubification in the subarctic	28	18.8167	68.35	Cold	warming	0.159197	0.0245782	6	0.151839	0.0294943	6	-0.0473217	0.0102613
Soil aggregate-mediated microbial responses to long-term warming	5	-72.1667	42.5	Cold	warming	0.463309	0.0463309	4	0.410511	0.0410511	4	-0.120991	0.005
Soil aggregate-mediated microbial responses to long-term warming	5	-72.1667	42.5	Cold	warming	0.243626	0.0243626	4	0.288608	0.0288608	4	0.169435	0.005
Soil aggregate-mediated microbial responses to long-term warming	5	-72.1667	42.5	Cold	warming	0.448441	0.0448441	4	0.393986	0.0393986	4	-0.129462	0.005
Soil aggregate-mediated microbial responses to long-term warming	5	-72.1667	42.5	Cold	warming	0.313279	0.0313279	4	0.275384	0.0275384	4	-0.128928	0.005
Soil microbial carbon use efficiency and biomass turnover in a longterm fertilization experiment in a temperate grassland	29	14.1028	49.4936	Cold	NP	0.31003	0.062956	3	0.411751	0.051276	3	0.28375	0.0189144
Soil nitrogen status as a regulator of carbon substrate flows through microbial communities with elevated CO2	30	-79.0833	38.9667	Cold	N	0.0204918	0.0103279	4	0.0434426	0.0070492	4	0.751416	0.0700869
Soil nitrogen status as a regulator of carbon substrate flows through microbial communities with elevated CO2	30	-79.0833	38.9667	Cold	N	0.0327233	0.0100185	4	0.0259306	0.0064071	4	-0.232664	0.0386961
Stoichiometric imbalance and microbial community regulate microbial elements use efficiencies under nitrogen addition	31	127.63	42.7	Cold	N	0.359827	0.0345804	3	0.519185	0.0345977	3	0.366637	0.00455882
Stoichiometric imbalance and microbial community regulate microbial elements use efficiencies under nitrogen addition	31	127.63	42.7	Cold	N	0.359827	0.0345804	3	0.259168	0.0213112	3	-0.328147	0.00533246
Stoichiometric imbalance and microbial community regulate microbial elements use efficiencies under nitrogen addition	31	127.63	42.7	Cold	N	0.170795	0.0186594	3	0.212307	0.015992	3	0.217569	0.00586982
Stoichiometric imbalance and microbial community regulate microbial elements use efficiencies under nitrogen addition	31	127.63	42.7	Cold	N	0.170795	0.0186594	3	0.390046	0.0557668	3	0.825801	0.0107925
Testing the dependence of microbial growth and carbon use efficiency on nitrogen availability, pH, and organic matter quality	55	13.384	55.401	Cold	C	0.0898581	0.0176858	3	0.0862467	0.0257007	3	-0.04102	0.042512
Testing the dependence of microbial growth and carbon use efficiency on nitrogen availability, pH, and organic matter quality	55	13.384	55.401	Cold	N	0.0898581	0.0176858	3	0.0875476	0.00806374	3	-0.0260491	0.0157405
Testing the dependence of microbial growth and carbon use efficiency on nitrogen availability, pH, and organic matter quality	56	13.384	55.401	Cold	C	0.0856169	0.0210125	3	0.079212	0.0242092	3	-0.0777549	0.0512135
Testing the dependence of microbial growth and carbon use efficiency on nitrogen availability, pH, and organic matter quality	56	13.384	55.401	Cold	N	0.0856169	0.0210125	3	0.0805125	0.0113453	3	-0.0614702	0.0266967
Testing the dependence of microbial growth and carbon use efficiency on nitrogen availability, pH, and organic matter quality	57	13.384	55.401	Cold	C	0.0865116	0.0145009	3	0.0604651	0.00322248	3	-0.358212	0.010312
Testing the dependence of microbial growth and carbon use efficiency on nitrogen availability, pH, and organic matter quality	57	13.384	55.401	Cold	N	0.0865116	0.0145009	3	0.0902326	0.0273913	3	0.0421123	0.0400822
Testing the dependence of microbial growth and carbon use efficiency on nitrogen availability, pH, and organic matter quality	58	13.384	55.401	Cold	C	0.0865116	0.0111628	3	0.0548837	0.003721	3	-0.455062	0.00708197
Testing the dependence of microbial growth and carbon use efficiency on nitrogen availability, pH, and organic matter quality	58	13.384	55.401	Cold	N	0.0865116	0.0111628	3	0.0716279	0.0093023	3	-0.188794	0.0111718
The stimulatory effect of elevated CO2 on soil respiration is unaffected by N addition	33	92.015	31.6419	Cold	N	0.355294	0.03076	4	0.381922	0.016954	4	0.0722708	0.00236651
The temperature response of soil microbial efficiency and its feedback to climate	5	-72.1667	42.5	Cold	warming	0.295142	0.0351935	3	0.277546	0.133441	3	-0.0614699	0.0817918
The temperature response of soil microbial efficiency and its feedback to climate	5	-72.1667	42.5	Cold	warming	0.166645	0.0125279	3	0.186872	0.0452793	3	0.114558	0.0214538
The temperature response of soil microbial efficiency and its feedback to climate	5	-72.1667	42.5	Cold	warming	0.139979	0.0352005	3	0.14421	0.0427366	3	0.0297782	0.0503534
The temperature response of soil microbial efficiency and its feedback to climate	5	-72.1667	42.5	Cold	warming	0.336569	0.05722	3	0.314842	0.0198545	3	-0.0667323	0.01096
The temperature response of soil microbial efficiency and its feedback to climate	5	-72.1667	42.5	Cold	warming	0.090024	0.00990058	3	0.181975	0.0298311	3	0.703793	0.0129893
The temperature response of soil microbial efficiency and its feedback to climate	5	-72.1667	42.5	Cold	warming	0.0967604	0.0273311	3	0.12971	0.0099004	3	0.293063	0.0285367
Assessment of depth-dependent microbial carbon use efficiency in long-term fertilized paddy soil using an 18O-H2O approach	38	111.9	28.1167	Temperate	NP	0.131973	0.010364	3	0.11272	0.003707	3	-0.15769	0.00241623
Assessment of depth-dependent microbial carbon use efficiency in long-term fertilized paddy soil using an 18O-H2O approach	38	111.9	28.1167	Temperate	NP	0.0774074	0.0096265	3	0.147778	0.003713	3	0.646629	0.00536569
Assessment of depth-dependent microbial carbon use efficiency in long-term fertilized paddy soil using an 18O-H2O approach	38	111.9	28.1167	Temperate	NP	0.0636986	0.0054795	3	0.184247	0.004109	3	1.06211	0.0026324
Biochar stimulates the decomposition of simple organic matter and suppresses the decomposition of complex organic matter in a sandy loam soil	39	-4.16667	53.2333	Temperate	C	0.83	0.083	4	0.53	0.053	4	-0.448549	0.005
Biochar stimulates the decomposition of simple organic matter and suppresses the decomposition of complex organic matter in a sandy loam soil	39	-4.16667	53.2333	Temperate	C	0.76	0.076	4	0.63	0.063	4	-0.187599	0.005
Carbon and phosphorus addition effects on microbial carbon use efficiency, soil organic matter priming, gross nitrogen mineralization and nitrous oxide emission from soil	40	150.65	-33.9833	Temperate	P	0.785841	0.023598	4	0.80472	0.033038	4	0.0237399	0.000646819
Carbon and phosphorus addition effects on microbial carbon use efficiency, soil organic matter priming, gross nitrogen mineralization and nitrous oxide emission from soil	40	150.65	-33.9833	Temperate	P	0.0188791	0.0047196	4	0.0212389	0.0047198	4	0.117779	0.0279698
Carbon and phosphorus addition effects on microbial carbon use efficiency, soil organic matter priming, gross nitrogen mineralization and nitrous oxide emission from soil	40	150.65	-33.9833	Temperate	P	0.172271	0.02832	4	0.162832	0.01416	4	-0.0563498	0.00864674
Decreasing microbial phosphorus limitation increases soil carbon release	41	108.067	34.2833	Temperate	P	0.542281	0.0155573	3	0.382887	0.0720083	3	-0.348044	0.012064
Decreasing microbial phosphorus limitation increases soil carbon release	41	108.067	34.2833	Temperate	P	0.542281	0.0155573	3	0.439764	0.0360855	3	-0.209546	0.00251877
Decreasing microbial phosphorus limitation increases soil carbon release	41	108.067	34.2833	Temperate	P	0.542281	0.0155573	3	0.446296	0.0361288	3	-0.194802	0.00245879
Decreasing microbial phosphorus limitation increases soil carbon release	41	108.067	34.2833	Temperate	P	0.542281	0.0155573	3	0.378754	0.0309673	3	-0.358897	0.00250264
Decreasing microbial phosphorus limitation increases soil carbon release	41	108.067	34.2833	Temperate	P	0.601827	0.0308929	3	0.590547	0.0309535	3	-0.0189208	0.00179409
Decreasing microbial phosphorus limitation increases soil carbon release	41	108.067	34.2833	Temperate	P	0.601827	0.0308929	3	0.552652	0.0412159	3	-0.0852415	0.00273229
Decreasing microbial phosphorus limitation increases soil carbon release	41	108.067	34.2833	Temperate	P	0.601827	0.0308929	3	0.615438	0.025908	3	0.0223642	0.00146903
Decreasing microbial phosphorus limitation increases soil carbon release	41	108.067	34.2833	Temperate	P	0.601827	0.0308929	3	0.464949	0.0360267	3	-0.258042	0.00287964
Drought-induced and seasonal variation in carbon use efficiency is associated with fungi:bacteria ratio and enzyme production in a grassland ecosystem	50	150.661	-33.9308	Temperate	drought	0.1779	0.018444	4	0.220174	0.018366	4	0.213197	0.00442674
Drought-induced and seasonal variation in carbon use efficiency is associated with fungi:bacteria ratio and enzyme production in a grassland ecosystem	50	150.661	-33.9308	Temperate	drought	0.43097	0.098854	4	0.52994	0.120786	4	0.206725	0.0261406
Growth of soil microbes is not limited by the availability of nitrogen and phosphorus in a Mediterranean oak-savanna	42	-5.77472	39.9403	Temperate	N	0.31672	0.12524	4	0.314977	0.056184	4	-0.00551848	0.0470453
Growth of soil microbes is not limited by the availability of nitrogen and phosphorus in a Mediterranean oak-savanna	42	-5.77472	39.9403	Temperate	P	0.31672	0.12524	4	0.226977	0.169036	4	-0.333169	0.177746
Growth of soil microbes is not limited by the availability of nitrogen and phosphorus in a Mediterranean oak-savanna	42	-5.77472	39.9403	Temperate	NP	0.31672	0.12524	4	0.112311	0.1126	4	-1.03675	0.290379
Growth of soil microbes is not limited by the availability of nitrogen and phosphorus in a Mediterranean oak-savanna	42	-5.77472	39.9403	Temperate	N	0.465006	0.119076	4	0.463255	0.187984	4	-0.00377265	0.0575598
Growth of soil microbes is not limited by the availability of nitrogen and phosphorus in a Mediterranean oak-savanna	42	-5.77472	39.9403	Temperate	P	0.465006	0.119076	4	0.461534	0.03114	4	-0.00749458	0.0175316
Growth of soil microbes is not limited by the availability of nitrogen and phosphorus in a Mediterranean oak-savanna	42	-5.77472	39.9403	Temperate	NP	0.465006	0.119076	4	0.506868	0.175364	4	0.0862003	0.0463183
Long-term manuring increases microbial carbon use efficiency and mitigates priming effect via alleviated soil acidification and resource limitation	43	111.867	26.75	Temperate	NP	0.666109	0.013388	4	0.632636	0.01339	4	-0.0515581	0.000212984
Long-term nitrogen addition increased soil microbial carbon use efficiency in subalpine forests on the eastern edge of the Qinghai–Tibet Plateau	44	102.25	30.3333	Temperate	N	0.430147	0.0413908	3	0.435662	0.0413908	3	0.0127397	0.00609516
Long-term nitrogen addition increased soil microbial carbon use efficiency in subalpine forests on the eastern edge of the Qinghai–Tibet Plateau	44	102.25	30.3333	Temperate	N	0.430147	0.0413908	3	0.472426	0.015921	3	0.0937541	0.00346498
Long-term nitrogen addition increased soil microbial carbon use efficiency in subalpine forests on the eastern edge of the Qinghai–Tibet Plateau	44	102.25	30.3333	Temperate	N	0.430147	0.0413908	3	0.483456	0.0350221	3	0.116833	0.00483564
Long-term nitrogen addition increased soil microbial carbon use efficiency in subalpine forests on the eastern edge of the Qinghai–Tibet Plateau	45	102.25	30.3333	Temperate	N	0.391544	0.00318351	3	0.444853	0.0350238	3	0.127646	0.00208824
Long-term nitrogen addition increased soil microbial carbon use efficiency in subalpine forests on the eastern edge of the Qinghai–Tibet Plateau	45	102.25	30.3333	Temperate	N	0.391544	0.00318351	3	0.474265	0.0573101	3	0.191668	0.00488946
Long-term nitrogen addition increased soil microbial carbon use efficiency in subalpine forests on the eastern edge of the Qinghai–Tibet Plateau	45	102.25	30.3333	Temperate	N	0.391544	0.00318351	3	0.485294	0.0318386	3	0.214657	0.00145678
Metabolic capabilities mute positive response to direct and indirect impacts of warming throughout the soil profile	46	-120.673	38.9078	Temperate	C	0.595489	0.0595489	3	0.482707	0.0482707	3	-0.209973	0.00666667
Metabolic capabilities mute positive response to direct and indirect impacts of warming throughout the soil profile	46	-120.673	38.9078	Temperate	warming	0.595489	0.0595489	3	0.536842	0.0536842	3	-0.103679	0.00666667
Metabolic capabilities mute positive response to direct and indirect impacts of warming throughout the soil profile	46	-120.673	38.9078	Temperate	C	0.453079	0.0453079	3	0.43575	0.043575	3	-0.0389978	0.00666667
Metabolic capabilities mute positive response to direct and indirect impacts of warming throughout the soil profile	46	-120.673	38.9078	Temperate	warming	0.453079	0.0453079	3	0.473278	0.0473278	3	0.0436165	0.00666667
Microbial carbon source utilization in rice rhizosphere and non‐rhizosphere soils in a 34‐year fertilized paddy field	47	112.3	28.1167	Temperate	NP	0.401274	0.036406	3	0.403185	0.036406	3	0.00475103	0.00546152
Microbial carbon source utilization in rice rhizosphere and non‐rhizosphere soils in a 34‐year fertilized paddy field	47	112.3	28.1167	Temperate	NP	0.466242	0.036406	3	0.46242	0.0397159	3	-0.00823124	0.00449123
Soil carbon, nitrogen, and sulphur status affects the metabolism of organic S but not its uptake by microorganisms	48	-0.615556	51.9997	Temperate	C	0.48	0.048	4	0.33	0.033	4	-0.374693	0.005
Soil carbon, nitrogen, and sulphur status affects the metabolism of organic S but not its uptake by microorganisms	48	-0.615556	51.9997	Temperate	N	0.48	0.048	4	0.48	0.048	4	0	0.005
Soil carbon, nitrogen, and sulphur status affects the metabolism of organic S but not its uptake by microorganisms	48	-0.615556	51.9997	Temperate	C	0.57	0.057	4	0.42	0.042	4	-0.305382	0.005
Soil carbon, nitrogen, and sulphur status affects the metabolism of organic S but not its uptake by microorganisms	48	-0.615556	51.9997	Temperate	N	0.57	0.057	4	0.62	0.062	4	0.0840831	0.005
Variation in rhizosphere priming and microbial growth and carbon use efficiency caused by wheat genotypes and temperatures	49	150.661	-33.9308	Temperate	warming	0.52459	0.107898	3	0.393443	0.0908617	3	-0.287681	0.0318793
Variation in rhizosphere priming and microbial growth and carbon use efficiency caused by wheat genotypes and temperatures	49	150.661	-33.9308	Temperate	warming	0.442623	0.113577	3	0.409836	0.0170365	3	-0.0769613	0.022524
Variation in rhizosphere priming and microbial growth and carbon use efficiency caused by wheat genotypes and temperatures	49	150.661	-33.9308	Temperate	warming	0.291803	0.0795046	3	0.406557	0.0738252	3	0.331645	0.035736
Microbial carbon use efficiency in grassland soils subjected to nitrogen and phosphorus additions	23	-0.64	51.41	Temperate	NP	0.5056	0.0799	3	0.4305	0.0392	3	-0.160799	0.0110883
Microbial carbon use efficiency in grassland soils subjected to nitrogen and phosphorus additions	23	-0.64	51.41	Temperate	NP	0.5321	0.0428	3	0.5299	0.0737	3	-0.00414313	0.00860466
Microbial carbon use efficiency in grassland soils subjected to nitrogen and phosphorus additions	24	30.4	-29.67	Temperate	NP	0.3435	0.114	3	0.3593	0.062	3	0.0449706	0.0466397
Microbial carbon use efficiency in grassland soils subjected to nitrogen and phosphorus additions	23	-0.64	51.41	Temperate	N	0.563	0.0375	3	0.5174	0.0894	3	-0.0844634	0.0114306
Microbial carbon use efficiency in grassland soils subjected to nitrogen and phosphorus additions	23	-0.64	51.41	Temperate	N	0.4442	0.0162	3	0.4837	0.0195	3	0.08519	0.000985101
Microbial carbon use efficiency in grassland soils subjected to nitrogen and phosphorus additions	24	30.4	-29.67	Temperate	N	0.2791	0.0664	3	0.2504	0.0119	3	-0.108511	0.0196195
Microbial carbon use efficiency in grassland soils subjected to nitrogen and phosphorus additions	25	30.72	-29.81	Temperate	N	0.4848	0.046	3	0.5516	0.0596	3	0.129087	0.00689257
Microbial carbon use efficiency in grassland soils subjected to nitrogen and phosphorus additions	23	-0.64	51.41	Temperate	P	0.563	0.0375	3	0.4939	0.0596	3	-0.130947	0.00633278
Microbial carbon use efficiency in grassland soils subjected to nitrogen and phosphorus additions	23	-0.64	51.41	Temperate	P	0.4442	0.0162	3	0.4742	0.0391	3	0.0653543	0.00270961
Microbial carbon use efficiency in grassland soils subjected to nitrogen and phosphorus additions	24	30.4	-29.67	Temperate	P	0.2791	0.0664	3	0.2779	0.0552	3	-0.0043088	0.0320183
Microbial carbon use efficiency in grassland soils subjected to nitrogen and phosphorus additions	25	30.72	-29.81	Temperate	P	0.4848	0.046	3	0.4151	0.0207	3	-0.155217	0.00382994
Microbial carbon use efficiency in grassland soils subjected to nitrogen and phosphorus additions	23	-0.64	51.41	Temperate	NP	0.563	0.0375	3	0.4516	0.0721	3	-0.220483	0.00997538
Microbial carbon use efficiency in grassland soils subjected to nitrogen and phosphorus additions	23	-0.64	51.41	Temperate	NP	0.4442	0.0162	3	0.4515	0.0397	3	0.0163005	0.00302053
Microbial carbon use efficiency in grassland soils subjected to nitrogen and phosphorus additions	24	30.4	-29.67	Temperate	NP	0.2791	0.0664	3	0.2407	0.0451	3	-0.148019	0.0305692
Microbial carbon use efficiency in grassland soils subjected to nitrogen and phosphorus additions	25	30.72	-29.81	Temperate	NP	0.4848	0.046	3	0.4746	0.0586	3	-0.0212641	0.00808283
Microbial carbon use efficiency in grassland soils subjected to nitrogen and phosphorus additions	23	-0.64	51.41	Temperate	N	0.5056	0.0799	3	0.4624	0.0431	3	-0.0893155	0.0112205
Microbial carbon use efficiency in grassland soils subjected to nitrogen and phosphorus additions	23	-0.64	51.41	Temperate	N	0.5321	0.0428	3	0.5822	0.0208	3	0.0899826	0.00258211
Microbial carbon use efficiency in grassland soils subjected to nitrogen and phosphorus additions	24	30.4	-29.67	Temperate	N	0.3435	0.114	3	0.3635	0.0805	3	0.0565922	0.0530622
Microbial carbon use efficiency in grassland soils subjected to nitrogen and phosphorus additions	23	-0.64	51.41	Temperate	P	0.5056	0.0799	3	0.4358	0.041	3	-0.148562	0.0112748
Microbial carbon use efficiency in grassland soils subjected to nitrogen and phosphorus additions	23	-0.64	51.41	Temperate	P	0.5321	0.0428	3	0.6202	0.058	3	0.153211	0.00507187
Microbial carbon use efficiency in grassland soils subjected to nitrogen and phosphorus additions	24	30.4	-29.67	Temperate	P	0.3435	0.114	3	0.3974	0.106	3	0.145756	0.0604299
